# Supplementary material for: TMPRSS2:ERG gene fusion variants induce TGF-β signaling and epithelial to mesenchymal transition in human prostate cancer cells
Source: Oncotarget. 2017 Mar 6;8(15):25115–30. doi: 10.18632/oncotarget.15931 (PMC5421914; doi:10.18632/oncotarget.15931)
Supplement: Supplementary file 2 [file oncotarget-08-25115-s002.xlsx]

## Sheet: S1_IPA all_n=4429
Table S1: List of genes with expression fold change >1.5
that were used in IPA
Bold	n= 2,205 genes in intersection
Italic	n=418 genes only in T/E III
Underlined	n=1,806 genes only in T/E VI
Gene ID	Fold change T/E III	p-value T/E III	Fold change T/E VI	p-value T/E VI
AACS	0.57058	1.97744e-25	0.456757	4.12878e-31
AADAT	0.427566	1.73577e-34	0.596853	3.7503e-30
AAGAB	NS	NS	0.486542	2.1388e-52
AARS	0.60269	6.17597e-29	NS	NS
AARS2	NS	NS	1.50952	2.82344e-15
AARSD1	NS	NS	0.632214	1.99394e-23
AASDHPPT	0.617227	1.25805e-20	0.66583	4.75752e-18
ABCA2	0.594842	4.19334e-25	0.41436	2.57979e-34
ABCA4	NS	NS	2.07402	3.88963e-34
ABCB6	NS	NS	0.456674	3.58469e-32
ABCC1	1.69176	1.89933e-22	NS	NS
ABCC3	1.85649	3.31988e-19	11.1203	3.09221e-17
ABCC4	0.38104	1.86954e-40	0.105705	2.64189e-50
ABCC5	1.55387	2.68172e-22	2.10493	2.65298e-25
ABCC8	2.44501	3.05992e-22	2.97577	1.76689e-34
ABCE1	0.635551	7.8945e-21	0.52943	2.87071e-34
ABCF1	0.658988	9.87535e-19	0.624988	5.16487e-21
ABCF2	NS	NS	0.641341	1.91796e-18
ABCF3	NS	NS	1.86444	1.13977e-29
ABHD10	0.661952	7.17031e-23	0.605633	2.13078e-27
ABHD11	0.547431	5.98862e-31	0.474592	2.71541e-36
ABHD14A	0.631304	1.65288e-22	0.496267	2.1762e-39
ABHD14B	NS	NS	0.606969	9.16037e-19
ABHD2	NS	NS	0.458762	9.007e-39
ABHD3	0.616923	3.61815e-25	NS	NS
ABHD4	2.53624	4.30431e-28	1.84701	4.77186e-28
ABHD5	2.08007	7.84518e-36	4.07813	1.12081e-42
ABL1	1.72202	7.34321e-29	2.04652	2.51574e-41
ABLIM1	NS	NS	0.632498	9.26769e-23
ABR	2.24315	1.34768e-32	7.98062	8.63689e-64
ABTB1	2.25557	8.35405e-48	3.39764	3.49068e-36
ACAA1	NS	NS	0.590909	8.8356e-26
ACACA	0.582216	1.46008e-37	0.383257	1.928e-52
ACACB	NS	NS	1.59769	7.44022e-17
ACAT1	0.586183	2.22278e-25	0.484649	8.30262e-32
ACAT2	0.582981	4.27761e-20	0.555333	1.62571e-21
ACBD6	NS	NS	0.578458	5.71261e-23
ACCN2	0.514754	1.39793e-24	0.505007	3.12914e-25
ACIN1	1.64137	2.09682e-19	2.18242	7.26582e-41
ACLY	0.580629	4.07445e-33	0.654301	4.13861e-09
ACN9	0.569665	9.13651e-33	0.433338	3.70033e-45
ACOT11	0.456854	2.1659e-38	0.335202	4.33474e-44
ACOT7	0.602971	1.42611e-24	0.328768	5.13732e-42
ACOT9	0.541755	1.99825e-25	0.584981	3.20197e-22
ACOX1	1.6776	1.8273e-19	NS	NS
ACOX2	NS	NS	2.3719	1.98585e-35
ACP1	NS	NS	0.441983	9.70512e-41
ACP6	NS	NS	0.669933	9.58254e-19
ACPL2	NS	NS	2.79479	9.19513e-37
ACPP	0.232748	1.16815e-27	0.236787	9.59765e-28
ACSL1	2.66515	1.38739e-32	NS	NS
ACSL3	NS	NS	0.578868	2.30532e-22
ACSL4	1.74554	1.85483e-28	1.89025	4.54927e-22
ACSM3	0.635326	6.62941e-18	0.531628	3.73723e-24
ACSS2	NS	NS	1.79247	6.34082e-34
ACTA2	NS	NS	1.53799	6.3923e-18
ACTG2	NS	NS	1.92053	5.39867e-24
ACTN4	2.28295	1.77428e-42	1.90042	5.98162e-32
ACTR6	NS	NS	0.633218	7.53141e-19
ACVR1	1.8138	7.1636e-34	NS	NS
ACVRL1	3.25331	3.82104e-22	12.256	1.70055e-47
ACY1	0.633923	1.73421e-20	0.414192	1.04204e-34
ACYP1	0.662045	2.70416e-18	0.654888	1.04496e-18
ACYP2	1.70792	8.77018e-26	2.39417	9.29724e-30
ADA	NS	NS	0.516577	1.87494e-34
ADAL	NS	NS	0.58574	8.80433e-27
ADAM12	NS	NS	2.7059	2.44384e-12
ADAM15	1.58459	4.83746e-20	2.24187	2.13719e-33
ADAM17	NS	NS	1.67042	1.02623e-14
ADAM2	0.588039	3.34036e-15	NS	NS
ADAM7	0.523419	3.05422e-18	0.560094	2.58011e-16
ADAMTS1	3.76908	6.8075e-33	3.84838	7.00405e-58
ADAMTS5	1.60451	1.27618e-23	5.47029	1.68277e-41
ADAMTS6	NS	NS	1.51599	4.68089e-17
ADAR	1.53326	2.28657e-25	NS	NS
ADARB1	0.548635	2.93464e-34	0.636749	6.36227e-26
ADCK1	NS	NS	0.650103	3.16127e-19
ADCK2	NS	NS	0.52686	9.05537e-32
ADCY1	8.37258	2.3628e-42	8.37679	4.91965e-43
ADCY3	0.576657	4.86378e-33	NS	NS
ADH1A	0.635459	1.10652e-23	0.620337	1.43557e-28
ADK	0.567148	7.39605e-24	0.549616	1.25875e-21
ADM2	0.579778	2.41703e-31	NS	NS
ADO	NS	NS	0.659209	4.37168e-16
ADORA2A	2.7262	1.87916e-45	NS	NS
ADORA2B	0.666949	1.31705e-17	NS	NS
ADPRHL1	0.572824	2.04004e-24	0.390711	1.15042e-34
ADRB2	1.77116	6.61787e-13	NS	NS
ADRBK1	NS	NS	0.593123	4.56656e-23
ADRM1	2.22855	2.54566e-26	1.66634	8.41789e-26
ADSL	NS	NS	0.336847	2.86777e-55
AEN	NS	NS	1.91615	3.41424e-13
AES	1.66944	9.47007e-31	1.78979	1.63603e-34
AFF3	NS	NS	0.65891	6.85036e-23
AFF4	NS	NS	1.84543	2.43929e-24
AFG3L2	0.614555	1.42522e-29	0.491881	1.11443e-41
AGFG2	1.6622	5.78537e-25	NS	NS
AGGF1	0.622815	1.77543e-26	0.575261	7.64302e-32
AGK	NS	NS	0.57553	1.56523e-24
AGPAT1	0.579902	2.567e-29	0.531061	3.05246e-33
AGPAT2	0.667838	2.11721e-14	NS	NS
AGPAT9	NS	NS	1.8789	9.00627e-29
AGR2	0.459829	3.11997e-11	0.270488	2.87533e-16
AGTRAP	0.388789	2.17876e-24	0.34647	3.50603e-26
AGXT	NS	NS	4.07427	1.11813e-14
AHCTF1	0.602193	2.33722e-37	1.74758	1.61359e-07
AHCY	0.648086	2.76391e-29	NS	NS
AHNAK	0.334826	1.11243e-42	0.463036	4.65521e-37
AHR	1.50308	1.30004e-13	1.92153	1.31061e-15
AHSA1	0.644929	5.52274e-29	0.53746	2.16838e-42
AHSA2	NS	NS	1.84425	1.11156e-14
AIDA	0.412627	1.5785e-47	0.377731	3.82724e-48
AIF1	NS	NS	3.31515	2.36029e-18
AIF1L	0.573591	1.23705e-30	0.544814	2.47149e-34
AIMP2	NS	NS	0.515065	8.6146e-55
AIRE	NS	NS	1.81974	8.38282e-36
AK2	NS	NS	0.651083	9.3466e-25
AK2P2	NS	NS	1.6238	1.8852e-08
AK3L1	0.663663	3.58719e-19	0.588697	7.77102e-27
AKAP1	0.662623	1.74971e-13	0.578993	9.52401e-19
AKAP11	0.641562	3.10605e-18	0.5698	1.86856e-25
AKAP12	1.87208	5.05874e-14	4.65174	1.55069e-26
AKAP13	3.86019	1.51048e-29	3.36286	5.58198e-50
AKAP7	NS	NS	0.650245	3.50113e-22
AKIRIN2	1.64511	2.39583e-28	2.50915	6.55463e-25
AKR1A1	NS	NS	0.648146	4.78627e-24
AKR1C2	NS	NS	1.57605	1.08769e-11
AKR1C3	1.94814	4.60754e-28	7.01601	7.8396e-30
AKR1C4	NS	NS	1.71819	1.15911e-17
AKT1	NS	NS	0.576069	2.02735e-22
AKTIP	0.5778	4.04557e-21	0.5532	1.81769e-25
ALAS1	1.60462	1.79311e-12	NS	NS
ALDH1A3	NS	NS	1.89126	3.60544e-32
ALDH1B1	0.484554	3.04864e-23	0.547669	3.59865e-26
ALDH3A2	2.99495	5.98864e-25	0.606163	2.63217e-20
ALDH3B2	1.69553	2.81488e-12	NS	NS
ALDH4A1	NS	NS	0.643531	1.38879e-16
ALDH5A1	NS	NS	0.65277	3.94698e-14
ALDH6A1	0.508575	2.09186e-31	0.456867	1.17452e-34
ALDH7A1	6.23546	7.45613e-50	4.21172	4.82788e-40
ALG10B	NS	NS	0.607543	8.61473e-19
ALG3	NS	NS	0.629155	1.4399e-22
ALG5	NS	NS	0.60162	2.74176e-20
ALG8	0.547146	2.42875e-25	0.429666	2.38115e-32
ALG9	NS	NS	0.614903	9.92302e-22
ALKBH2	0.494114	3.12409e-35	0.387034	4.0243e-42
ALOX15	NS	NS	0.662485	1.62914e-11
ALPP	1.75443	6.77961e-25	2.1059	1.83056e-23
ALS2	NS	NS	1.80067	3.87579e-25
ALS2CR14	NS	NS	1.75385	4.64487e-18
ALS2CR4	NS	NS	0.665993	4.96075e-24
AMACR	NS	NS	0.665207	6.92393e-15
AMD1	0.348612	8.85908e-33	0.181109	3.21992e-35
AMDHD1	NS	NS	1.53702	4.39333e-17
AMDHD2	NS	NS	2.08496	3.60148e-12
AMHR2	0.293614	1.69547e-49	NS	NS
AMMECR1	4.26628	6.72709e-34	5.71852	8.91619e-58
AMOT	NS	NS	1.59141	1.15961e-23
ANAPC11	0.588613	4.07871e-47	0.557384	7.89753e-33
ANAPC13	NS	NS	0.394533	5.36771e-42
ANGEL2	0.644508	8.17029e-27	0.51505	4.12049e-43
ANGPT2	4.25645	5.72413e-44	11.0122	2.40024e-56
ANGPTL2	NS	NS	1.60085	2.50579e-25
ANK3	0.56962	8.16665e-17	0.531216	2.16921e-21
ANKDD1A	NS	NS	1.60764	7.41e-31
ANKIB1	1.53812	8.34087e-25	1.78903	5.71075e-30
ANKMY2	1.51508	1.17571e-26	1.63444	4.45521e-17
ANKRA2	NS	NS	1.88313	4.85129e-21
ANKRD10	1.82684	1.90895e-18	NS	NS
ANKRD11	NS	NS	1.5455	7.69422e-27
ANKRD13A	NS	NS	0.657534	1.16964e-24
ANKRD16	NS	NS	0.493396	3.71663e-36
ANKRD20A1	NS	NS	1.89996	1.24153e-23
ANKRD29	0.393328	6.44855e-33	0.331884	1.74763e-35
ANKRD30B	1.55238	1.14503e-21	2.0437	4.24842e-29
ANKRD33	NS	NS	1.76726	4.1246e-29
ANKRD34A	1.92881	1.24301e-21	2.48558	7.26135e-19
ANKRD35	NS	NS	2.13237	9.02841e-19
ANKRD37	2.07267	2.87797e-39	2.31561	1.12933e-37
ANKRD39	NS	NS	0.648248	7.55833e-19
ANKS1A	1.50844	4.25546e-31	3.06737	1.44406e-47
ANLN	0.438238	1.79276e-38	0.416043	3.56903e-40
ANO10	1.7581	1.03914e-23	2.98985	3.44702e-26
ANO6	2.01842	1.13155e-23	1.94399	2.00894e-18
ANO8	NS	NS	1.89279	4.33429e-22
ANP32B	0.572816	1.61634e-47	0.605194	2.63217e-44
ANTXR2	1.59325	8.81432e-19	1.88945	3.7808e-22
ANXA1	NS	NS	1.75028	5.66744e-23
ANXA2	NS	NS	2.25149	2.85768e-12
ANXA5	NS	NS	2.08759	2.5441e-47
ANXA7	NS	NS	0.610229	1.21036e-29
ANXA8	NS	NS	1.5693	6.90552e-21
AP1B1	NS	NS	0.38533	2.65149e-35
AP1M2	NS	NS	0.454408	7.95436e-51
AP1S1	NS	NS	0.575758	1.63114e-11
AP2M1	1.64438	3.05709e-27	1.86231	5.91228e-44
AP4B1	1.7605	2.44424e-27	NS	NS
APBA2BP	NS	NS	0.583045	2.77615e-19
APBB3	NS	NS	1.73846	6.692e-31
APEH	NS	NS	0.482135	1.28072e-27
APEX2	1.58906	1.7074e-26	NS	NS
APH1A	NS	NS	1.55878	3.18751e-13
APH1B	1.9214	5.68278e-36	2.25598	1.87707e-43
APIP	0.613354	1.32222e-18	0.57108	4.26129e-20
APITD1	0.638535	3.56289e-18	0.649919	3.78614e-17
APLP2	0.57676	7.27002e-22	0.574965	2.72972e-20
APOA1BP	NS	NS	0.4012	5.19691e-46
APOBEC3B	NS	NS	0.641513	1.96265e-22
APOBEC3H	1.59554	8.0071e-20	2.35425	1.05816e-33
APOD	2.21305	3.11324e-32	3.14873	1.76227e-33
APOO	0.456108	1.61152e-32	0.20012	7.73426e-41
APOOL	1.73236	1.64466e-23	NS	NS
APP	1.8969	2.29496e-28	5.31419	2.5868e-49
APPBP2	0.58682	2.20439e-31	0.587384	8.83809e-31
APPL2	NS	NS	0.599217	4.60334e-24
APRT	0.607722	2.00564e-33	0.39831	6.81956e-28
AR	0.478605	4.79432e-34	0.533127	3.42082e-31
ARAP3	NS	NS	5.58711	3.75418e-44
ARC	2.16228	9.0487e-38	4.16403	7.9191e-38
ARF4	NS	NS	0.62872	4.43469e-24
ARFGEF2	1.50391	5.04447e-21	NS	NS
ARFIP1	0.592366	4.31421e-23	0.432586	8.71444e-37
ARG2	0.478467	3.83689e-34	0.389161	1.5483e-38
ARHGAP1	NS	NS	0.578663	4.20448e-34
ARHGAP11B	NS	NS	1.50331	4.16887e-22
ARHGAP21	1.57144	4.87804e-29	2.02572	8.03494e-33
ARHGAP28	NS	NS	0.584251	3.81553e-21
ARHGDIA	1.65092	6.58941e-30	NS	NS
ARHGDIB	13.4846	2.23389e-53	6.48828	4.33782e-42
ARHGEF2	NS	NS	2.64158	1.49345e-41
ARHGEF5	NS	NS	0.581385	5.85946e-35
ARHGEF5L	NS	NS	0.481845	2.98575e-46
ARHGEF6	1.84255	2.35784e-31	3.70472	2.21246e-45
ARID3A	0.536035	6.12195e-26	0.633699	5.85492e-19
ARID4B	NS	NS	1.84016	6.81978e-19
ARID5B	NS	NS	0.544072	6.66375e-31
ARIH1	1.64353	3.79133e-22	2.1319	1.22097e-28
ARIH2	0.330494	3.87949e-38	0.480847	1.03904e-33
ARL1	0.559912	4.43276e-32	0.435985	4.22441e-38
ARL16	1.57434	1.54753e-12	2.0984	7.4117e-23
ARL17P1	1.54008	6.1128e-23	1.55749	5.76364e-21
ARL2	NS	NS	0.625994	1.12643e-23
ARL3	0.628125	2.578e-27	0.607732	1.72261e-28
ARL4A	NS	NS	5.22666	2.8993e-36
ARL5A	NS	NS	0.617629	2.0008e-26
ARL6IP4	0.654232	1.31089e-14	0.523944	3.33279e-22
ARL6IP5	0.534706	4.54072e-31	0.35229	8.95671e-42
ARMC5	NS	NS	1.56793	4.11682e-19
ARMCX3	NS	NS	1.85708	2.10961e-31
ARMET	0.604165	2.99151e-26	0.448021	1.0509e-34
ARPC1A	0.62588	8.88267e-21	NS	NS
ARPC3	NS	NS	0.551685	3.23629e-14
ARRDC2	0.625947	1.3996e-17	2.11261	8.77632e-36
ARSA	NS	NS	2.00939	3.80615e-18
ARSD	1.798	4.16581e-37	1.63763	7.92075e-18
ARV1	NS	NS	0.411883	3.05976e-42
ASAP1	1.87048	2.46424e-31	2.43935	5.91512e-33
ASB1	0.559071	2.44021e-20	NS	NS
ASB13	NS	NS	0.596275	1.91762e-28
ASB3	0.65391	2.97886e-21	NS	NS
ASB9	2.24367	1.46043e-27	2.55147	3.63285e-29
ASF1B	0.407458	4.63586e-33	0.35473	1.5587e-33
ASGR1	NS	NS	5.02614	3.43834e-49
ASMTL	0.525696	1.78829e-26	0.594154	2.05145e-11
ASNS	0.403582	1.46645e-23	0.365968	2.50942e-25
ASPM	0.361529	5.84208e-43	0.341136	6.1558e-43
ASRGL1	2.53499	2.12773e-15	3.16125	1.38847e-15
ATAD1	NS	NS	0.623292	2.74782e-20
ATAD2	0.390901	2.08546e-21	0.454383	1.02711e-19
ATAD3A	0.658251	2.79093e-17	0.579216	2.73837e-24
ATF3	1.57645	2.0609e-20	1.54945	8.21707e-08
ATF5	NS	NS	1.61764	1.62319e-10
ATG10	NS	NS	1.52229	7.30543e-18
ATG4A	7.09056	3.39687e-26	13.5825	2.84372e-44
ATG5	0.624371	6.18172e-27	NS	NS
ATG7	1.52695	1.2494e-18	NS	NS
ATHL1	NS	NS	2.18205	1.0117e-36
ATIC	0.626662	1.587e-22	0.330817	2.74339e-33
ATMIN	1.51626	1.87416e-11	NS	NS
ATN1	1.87291	5.46649e-45	2.17576	1.55604e-42
ATOX1	2.34723	1.81233e-45	1.5059	1.45403e-22
ATP1A1	3.19603	8.98927e-29	4.4945	8.81714e-34
ATP2A2	0.35617	1.02846e-38	0.651949	3.61084e-20
ATP2B1	NS	NS	1.54976	4.82245e-15
ATP2C2	NS	NS	0.548153	5.75107e-19
ATP5A1	NS	NS	0.572086	2.42577e-34
ATP5C1	0.642004	6.68062e-26	0.426224	5.45864e-44
ATP5D	0.645683	9.33162e-27	0.504771	5.37145e-38
ATP5F1	NS	NS	0.664638	9.08323e-25
ATP5G1	0.288911	1.74608e-31	0.238776	6.26217e-32
ATP5H	NS	NS	0.49308	3.30066e-32
ATP5I	1.63663	3.94277e-30	0.566001	1.61656e-43
ATP5J2	NS	NS	0.634697	5.17687e-18
ATP5L	0.503489	3.48667e-31	0.354546	7.62068e-39
ATP5S	NS	NS	0.592435	4.65562e-30
ATP6AP1	1.72569	1.36873e-26	1.85908	9.31159e-43
ATP6V0A4	NS	NS	1.51012	1.09182e-18
ATP6V0B	NS	NS	0.574588	2.15256e-23
ATP6V0E1	1.5925	7.18429e-28	1.72692	2.50005e-21
ATP6V1E1	NS	NS	1.76292	5.64676e-50
ATP8B1	NS	NS	0.669058	2.27497e-11
ATP8B2	0.44436	5.68409e-25	0.450637	3.73145e-25
ATP9B	NS	NS	2.69861	2.18912e-29
ATPAF1	0.549644	7.15001e-26	0.586329	2.50439e-33
ATPBD4	0.630473	3.83789e-18	0.579107	7.22616e-22
ATPIF1	NS	NS	0.571072	2.83868e-16
ATXN1	NS	NS	1.83592	7.4972e-21
ATXN1L	1.54741	6.15246e-16	2.12704	4.82218e-20
ATXN3	1.99269	3.20645e-34	1.77839	3.47122e-30
AUH	0.594365	9.32165e-20	0.436291	8.03667e-29
AURKA	0.36114	1.31621e-33	0.381186	5.74274e-34
AURKB	0.386684	4.55678e-30	0.329893	1.28986e-31
AUTS2	1.59093	1.11989e-19	1.72235	2.19966e-15
AVPI1	NS	NS	2.85577	9.9964e-13
AXIN2	NS	NS	2.18705	1.3089e-26
AZGP1	0.251922	2.3078e-38	0.241983	1.78597e-37
B2M	0.550889	3.91369e-35	NS	NS
B3GALT4	2.03325	3.5314e-34	1.88181	5.96294e-27
B3GALT6	NS	NS	0.516861	5.97783e-46
B3GAT3	NS	NS	0.652292	3.30461e-12
B3GNT6	0.605761	3.41427e-26	0.562083	4.37582e-29
B4GALT1	2.43491	5.57955e-30	5.5222	4.94859e-44
B4GALT6	NS	NS	1.57834	1.45445e-25
B9D1	0.657255	2.41388e-19	0.579592	1.68846e-25
BACE2	NS	NS	4.82581	5.55997e-31
BAIAP2	NS	NS	0.582128	2.24432e-24
BAIAP2L2	1.5325	4.03558e-25	1.59731	3.44597e-24
BAMBI	0.397996	2.90894e-38	0.332855	1.19303e-41
BANF1	NS	NS	0.532302	9.83143e-28
BAPX1	1.5114	7.03834e-19	4.34125	2.06072e-32
BARD1	0.55903	1.05421e-34	0.351756	3.94142e-47
BASP1	NS	NS	15.8261	2.19957e-15
BAT2	NS	NS	0.659419	5.4817e-15
BAT3	3.1543	2.00999e-33	3.05233	6.69891e-32
BAT5	2.33495	2.82981e-25	2.28445	4.18092e-25
BAZ1A	1.70687	1.39334e-40	1.78648	3.04126e-35
BAZ2B	1.80738	5.22486e-33	2.39904	1.85788e-29
BBS4	0.362427	5.62671e-39	0.369296	2.05487e-40
BCAP29	NS	NS	0.632914	7.16385e-24
BCAP31	1.74645	5.19538e-25	NS	NS
BCAR1	3.0751	2.55845e-31	2.55416	3.22418e-29
BCAT2	0.546533	1.32657e-19	0.598965	1.80095e-17
BCCIP	0.552522	1.2461e-28	0.625348	1.6441e-22
BCDIN3D	NS	NS	0.405113	1.73544e-59
BCL2L1	2.54213	2.06983e-26	3.62628	1.22917e-54
BCL2L12	NS	NS	0.669966	3.55505e-19
BCL2L13	1.55519	2.5044e-26	NS	NS
BCL6	8.1232	7.41438e-52	6.84764	5.99947e-49
BCL7C	NS	NS	0.625145	5.1228e-18
BCOR	NS	NS	1.59327	3.33035e-21
BCS1L	NS	NS	0.583011	1.74724e-29
BCYRN1	0.611996	1.37861e-12	0.472826	9.37374e-18
BDH1	0.64287	4.16233e-20	0.54841	2.44692e-27
BDKRB2	NS	NS	2.63693	1.48318e-18
BECN1	0.617552	3.39309e-22	0.403035	1.8548e-35
BEND4	0.616855	2.05082e-24	NS	NS
BEND7	1.56142	7.61825e-10	1.50859	9.23505e-09
BFSP1	NS	NS	2.44536	8.9264e-35
BHLHB2	1.85009	1.69124e-49	5.92705	8.30989e-83
BID	0.650015	3.11554e-26	0.522447	9.02363e-37
BIK	NS	NS	0.584791	4.7181e-20
BIRC2	NS	NS	1.6834	1.29957e-18
BIRC3	1.89584	1.36419e-23	3.12729	1.31105e-30
BIRC5	0.317587	6.13896e-36	0.222797	1.28159e-36
BIRC6	NS	NS	0.662956	2.39463e-18
BIVM	NS	NS	0.667003	1.53369e-22
BLCAP	1.50289	7.06388e-16	NS	NS
BLVRA	NS	NS	1.83175	1.90195e-46
BLZF1	1.62104	1.04191e-17	2.46454	3.14254e-16
BMP1	1.63764	1.73694e-18	4.04474	4.09254e-30
BMP8B	NS	NS	1.86294	1.01961e-15
BMS1P5	NS	NS	1.71187	2.99089e-20
BNIP3	NS	NS	0.529281	7.5818e-32
BOLA2	NS	NS	0.627049	4.9995e-24
BOLA3	0.600462	1.83e-34	0.315	1.42616e-50
BOP1	0.58523	5.23788e-36	0.248061	4.50118e-54
BRCA1	0.559013	9.89783e-24	0.539541	9.93091e-25
BRD2	NS	NS	1.55764	5.56277e-19
BRD9	1.50492	6.13213e-35	1.67747	3.68842e-43
BRE	1.68188	1.04983e-24	1.67888	1.03085e-21
BRI3BP	0.496019	1.47995e-38	0.392333	3.7582e-45
BRIX1	0.604688	1.15929e-28	0.520356	7.34402e-33
BRMS1L	NS	NS	0.625823	8.40821e-26
BRP44	NS	NS	0.512052	3.52209e-29
BRP44L	0.48287	1.08136e-19	0.430008	3.28487e-21
BRPF1	NS	NS	1.5943	4.60517e-23
BRPF3	NS	NS	1.57873	5.27084e-16
BSCL2	NS	NS	0.437798	3.16023e-37
BSDC1	1.56018	7.68251e-16	2.55428	2.5388e-63
BTBD1	NS	NS	0.66423	2.70231e-15
BTBD10	1.61587	8.19018e-20	2.35082	4.61293e-25
BTBD12	NS	NS	0.600798	4.4493e-35
BTBD3	2.06733	1.89093e-33	2.13701	3.95222e-25
BTG1	1.61923	1.60739e-19	NS	NS
BTG2	1.81864	8.81668e-21	NS	NS
BTK	NS	NS	4.99703	5.67165e-32
BTN2A1	1.64978	1.06022e-17	1.6205	1.25153e-14
BUB1	0.411891	6.65207e-30	0.364237	2.51866e-31
BUB1B	0.619155	6.98188e-18	0.543212	4.52155e-26
BUB3	NS	NS	0.539351	6.66895e-18
BYSL	NS	NS	0.59524	1.50315e-23
BZW2	0.632148	1.09176e-26	0.504341	8.59619e-38
C1QBP	NS	NS	0.425859	1.60183e-40
C1QL4	NS	NS	1.8359	1.27775e-27
C1QTNF1	NS	NS	1.80222	1.13581e-18
C1QTNF9B	0.576622	5.43222e-23	0.58567	1.53307e-22
CA11	NS	NS	4.30997	1.48243e-50
CA12	0.611444	1.02048e-16	0.460058	1.38095e-24
CA2	NS	NS	2.37953	2.6249e-11
CAB39L	NS	NS	0.522058	3.0213e-27
CABC1	NS	NS	2.07195	4.71115e-59
CABLES1	5.07622	1.06476e-64	7.26252	8.63956e-39
CACNA1C	NS	NS	1.51057	1.31685e-17
CACNA1E	NS	NS	1.88555	2.93969e-18
CACNA1H	NS	NS	0.588025	5.46873e-29
CACNA2D2	NS	NS	1.50978	1.38677e-17
CACNB3	1.53661	9.56097e-21	2.36669	2.3737e-38
CACYBP	NS	NS	0.565672	2.46995e-18
CADM2	NS	NS	0.616342	1.04533e-29
CADPS2	14.2357	6.30615e-39	4.04706	7.59649e-30
CALCB	NS	NS	1.74261	7.88488e-16
CALD1	NS	NS	0.611644	3.19144e-18
CALM1	0.604884	1.5368e-27	NS	NS
CALML4	0.327878	1.0451e-42	0.31094	5.57792e-43
CAMK1	0.632993	2.16279e-19	0.591329	1.67701e-23
CAMK2B	0.413939	1.87195e-21	0.424173	4.29331e-21
CAMK2D	3.03974	1.07843e-37	NS	NS
CAMK2N1	0.0600093	1.43997e-33	0.0643739	1.56512e-33
CAMTA1	NS	NS	1.60018	1.26403e-21
CAP2	2.37601	8.6725e-29	NS	NS
CAPN13	0.454109	1.49323e-37	0.239195	5.76252e-43
CAPN2	1.60871	8.81496e-13	NS	NS
CAPN3	NS	NS	1.6292	2.07202e-25
CAPN5	0.466719	6.32725e-22	0.540503	9.54121e-19
CAPNS1	NS	NS	0.659403	2.56729e-16
CAPRIN1	1.51487	5.78112e-19	NS	NS
CAPZA1	1.59805	4.19797e-16	NS	NS
CARD10	NS	NS	1.72686	7.07413e-18
CARS	0.620376	2.4933e-26	0.612126	2.39635e-27
CARS2	NS	NS	0.60147	1.84287e-17
CASD1	1.83884	9.48894e-29	NS	NS
CASP2	1.55771	2.31011e-22	NS	NS
CASP3	2.44713	3.72382e-34	2.58795	1.95307e-23
CASP4	2.20622	1.9024e-39	1.63006	5.72898e-15
CASP6	1.58078	2.40086e-19	NS	NS
CAST	1.58294	2.98316e-17	0.552789	3.02538e-24
CAT	NS	NS	0.595195	1.069e-15
CBFB	NS	NS	0.583729	5.44889e-25
CBLB	4.43934	4.59965e-36	2.86641	6.17738e-33
CBLN2	0.565451	2.09458e-09	0.660125	5.91582e-07
CBR4	0.648151	1.42986e-26	0.617942	5.65345e-34
CBS	NS	NS	0.599701	2.5551e-38
CBWD3	NS	NS	0.53329	1.01075e-16
CBWD5	NS	NS	0.580418	4.45566e-20
CBX3	NS	NS	0.562785	5.99512e-24
CBX6	NS	NS	0.566331	6.41339e-31
CBY1	NS	NS	0.583981	1.28347e-32
CCBE1	NS	NS	1.88734	1.41667e-13
CCDC104	0.654939	9.25924e-19	0.590143	1.49973e-23
CCDC106	0.618478	2.44337e-23	0.606195	3.37472e-24
CCDC112	NS	NS	0.589347	4.91797e-25
CCDC115	NS	NS	0.610427	2.30491e-22
CCDC125	1.7621	1.0344e-30	2.43285	9.46912e-28
CCDC130	1.73368	3.3805e-33	2.21873	1.45431e-49
CCDC136	0.494347	8.73349e-26	0.499804	9.77285e-26
CCDC149	NS	NS	1.81616	5.03294e-25
CCDC151	1.56568	1.13628e-28	2.0397	5.09123e-34
CCDC16	NS	NS	1.58818	2.17163e-20
CCDC23	1.54046	1.23934e-17	1.8088	1.0803e-16
CCDC25	0.509656	2.32788e-15	0.538124	3.00372e-14
CCDC34	0.567633	1.95749e-31	0.573021	9.57964e-37
CCDC45	NS	NS	2.24333	9.23368e-33
CCDC46	NS	NS	1.54568	1.20391e-20
CCDC47	0.592573	3.66841e-19	0.615177	1.92339e-17
CCDC49	NS	NS	2.18287	7.67974e-23
CCDC5	0.568459	1.56517e-26	0.522639	2.22116e-29
CCDC50	1.78194	7.21292e-40	1.84716	2.68222e-29
CCDC51	0.659657	4.00096e-15	0.501877	6.27805e-24
CCDC53	0.659298	3.14405e-20	0.380097	1.55376e-36
CCDC58	0.583098	2.77915e-27	NS	NS
CCDC72	NS	NS	0.468921	1.56778e-36
CCDC74A	0.498362	1.04665e-30	0.437945	7.15858e-34
CCDC74B	0.240363	1.38186e-26	0.187961	5.15081e-27
CCDC90B	1.86766	4.1514e-29	1.65283	3.60413e-30
CCDC91	0.594016	3.09328e-29	0.59628	2.13384e-28
CCDC92	1.54144	6.27512e-30	2.06762	1.03891e-37
CCDC93	2.63564	3.34153e-35	3.85071	5.77182e-42
CCDC97	NS	NS	1.71104	1.07663e-31
CCDC99	0.653693	5.5971e-20	NS	NS
CCL14	NS	NS	23.3608	4.16275e-61
CCL15	NS	NS	18.1046	1.01817e-46
CCL20	NS	NS	2.36527	1.20735e-15
CCL5	NS	NS	1.5057	2.48475e-11
CCM2	NS	NS	0.661751	2.10996e-21
CCNA1	NS	NS	16.2347	5.42522e-18
CCNA2	0.450541	9.37012e-34	0.358979	1.56022e-38
CCNB1	0.355639	1.36529e-34	0.30928	2.40727e-35
CCNB1IP1	0.666292	1.49882e-12	0.652286	3.21326e-13
CCNB2	0.275353	7.15627e-54	0.165984	1.70543e-53
CCNC	NS	NS	0.649653	1.47066e-19
CCND1	1.53915	3.95582e-25	2.25894	2.46115e-46
CCNDBP1	0.472472	3.76814e-47	0.406467	1.0407e-51
CCNE1	0.664205	2.49629e-23	0.563206	1.04505e-17
CCNE2	NS	NS	0.668627	2.49563e-19
CCNF	0.568313	3.42803e-25	NS	NS
CCNG2	2.86066	5.0339e-12	NS	NS
CCNH	NS	NS	0.59852	1.91451e-14
CCNL1	1.53736	3.55927e-24	1.97716	5.86003e-25
CCNO	NS	NS	3.88	3.19949e-19
CCPG1	NS	NS	1.81631	2.15217e-36
CCT3	NS	NS	0.582872	2.86422e-18
CCT6A	NS	NS	0.609994	1.73347e-16
CCT6P1	NS	NS	0.633509	1.11476e-28
CCT7	0.587128	4.73195e-24	0.349934	4.41e-50
CD14	NS	NS	6.79496	6.52082e-07
CD151	0.611445	4.18034e-22	0.589369	2.51902e-23
CD163L1	NS	NS	0.621704	3.29705e-23
CD164L2	NS	NS	1.79765	2.43433e-20
CD24	32.2176	6.76466e-65	26.1235	4.51318e-58
CD2AP	0.562849	4.49583e-32	0.555032	1.92283e-32
CD300A	NS	NS	1.82363	1.29276e-18
CD320	0.391333	2.34578e-24	0.234413	3.318e-29
CD63	2.86331	2.08335e-25	3.41508	5.04304e-24
CD68	1.7246	1.10132e-24	2.144	1.08525e-25
CD80	NS	NS	1.82519	1.26753e-28
CD9	0.610804	6.44956e-20	0.422318	2.37058e-31
CD99	0.559596	4.07835e-31	0.500546	2.85374e-35
CDAN1	NS	NS	1.78524	8.64886e-29
CDC123	0.584295	5.18495e-35	0.208846	4.00183e-58
CDC14A	1.65502	5.96999e-24	NS	NS
CDC16	0.652313	2.57808e-27	0.531886	7.68371e-40
CDC2	0.247877	3.3349e-30	0.207579	2.02087e-31
CDC20	0.196222	1.65854e-40	0.328591	3.93107e-38
CDC25A	0.460997	2.33004e-42	0.392273	4.06797e-47
CDC25B	0.65651	1.83514e-22	NS	NS
CDC25C	0.659949	6.27743e-16	0.64752	1.73879e-17
CDC2L1	1.79016	9.84186e-24	3.05159	4.59232e-26
CDC2L2	NS	NS	2.09929	2.32787e-20
CDC2L6	0.382002	2.1716e-44	0.329922	6.89518e-47
CDC42EP2	1.6267	8.97269e-20	1.54137	8.49685e-18
CDC42EP4	2.51689	3.37054e-49	4.26589	4.60904e-54
CDC42SE1	2.07205	3.97726e-38	NS	NS
CDC42SE2	NS	NS	0.591568	2.28247e-25
CDC45L	0.375434	1.80447e-49	0.216296	1.19106e-51
CDC7	0.630234	6.75479e-22	NS	NS
CDCA2	0.66589	5.98451e-19	0.648867	9.6867e-21
CDCA3	0.351386	5.62355e-32	0.333051	3.31467e-34
CDCA5	0.307823	3.51906e-39	0.429726	8.29955e-35
CDCA7	0.385037	9.37506e-41	0.275262	1.92835e-43
CDCA7L	1.60777	3.68333e-19	NS	NS
CDCA8	0.502457	1.48495e-30	0.476106	4.64744e-32
CDCP1	0.616608	2.6673e-27	1.59367	3.55113e-09
CDH1	NS	NS	0.287108	7.73193e-64
CDH24	NS	NS	1.69307	7.83352e-19
CDH26	3.42306	6.22065e-36	0.657759	5.78184e-16
CDIPT	NS	NS	2.50579	3.31748e-39
CDK2AP2	0.623294	5.99674e-18	NS	NS
CDK5RAP3	1.68077	8.83672e-40	NS	NS
CDK9	NS	NS	1.62506	8.95663e-25
CDKN1A	1.65993	9.29609e-23	NS	NS
CDKN1B	3.2691	1.77835e-26	4.96812	3.61809e-35
CDKN1C	NS	NS	4.31899	4.52046e-46
CDKN2A	2.47176	2.336e-46	2.88981	6.07925e-30
CDKN2AIP	NS	NS	5.90457	7.34014e-28
CDKN2AIPNL	NS	NS	1.68111	3.68598e-24
CDKN2B	1.58599	9.24862e-19	1.9717	1.20868e-23
CDKN2C	1.57633	1.3493e-26	1.8968	3.48492e-33
CDKN2D	NS	NS	0.662196	3.30323e-17
CDKN3	0.272164	1.39141e-45	0.203456	4.10024e-47
CDR2	2.56957	7.77623e-36	2.17981	2.7072e-31
CDR2L	0.494405	2.64243e-54	0.19498	4.69776e-61
CDRT1	NS	NS	1.99046	4.05983e-23
CDRT4	2.0148	1.8182e-37	2.20721	6.31099e-30
CDS1	0.583962	8.15142e-21	0.504953	9.74851e-27
CDS2	1.65117	3.55044e-16	1.56788	2.57115e-14
CDT1	0.475783	3.92576e-30	0.63192	2.34154e-20
CEACAM1	4.3176	2.66034e-28	3.738	4.65827e-32
CEBPA	0.549388	1.03881e-26	0.573499	4.05475e-25
CEBPB	0.611803	8.58404e-25	0.548132	2.07953e-29
CEBPG	0.442901	2.83785e-39	0.478962	1.14149e-36
CECR5	NS	NS	0.649851	5.23516e-21
CECR7	3.14494	6.8553e-29	5.96203	7.20297e-20
CEL	1.75999	2.99187e-32	2.2933	5.34559e-39
CENPA	0.604983	5.64809e-25	0.639202	1.92849e-22
CENPE	0.575403	9.58784e-25	0.564828	2.18196e-25
CENPF	0.392437	4.37374e-36	0.307515	2.25222e-39
CENPH	0.659478	1.5501e-17	0.656305	2.33208e-18
CENPK	0.653115	9.10085e-23	0.636555	1.38352e-25
CENPM	1.52419	1.97503e-31	0.427178	1.16288e-29
CENPN	1.66331	1.10036e-24	0.508557	7.31685e-24
CENPV	0.663621	7.45209e-18	0.579478	6.6509e-26
CENTB2	NS	NS	1.55578	5.92422e-24
CEP192	1.64548	1.21873e-32	1.58233	5.98003e-26
CEP27	1.70145	3.11487e-20	2.45722	3.93035e-19
CEP55	0.356695	8.31267e-35	0.32897	4.27362e-37
CERK	2.68758	1.48538e-37	3.9113	2.72176e-32
CES2	0.654348	8.36695e-28	0.551833	2.04847e-37
CETN3	NS	NS	0.583462	3.5189e-26
CFD	NS	NS	0.663008	1.64574e-16
CFDP1	2.53889	3.46382e-49	3.25628	8.23862e-37
CFLAR	NS	NS	1.65031	3.63094e-26
CGA	NS	NS	1.75858	0.000173127
CGN	NS	NS	0.53139	5.20377e-31
CHCHD10	0.648304	1.60352e-18	0.292027	9.03131e-34
CHCHD4	0.355039	5.34417e-41	0.249055	3.89393e-45
CHCHD5	0.610744	8.00274e-31	0.535423	7.75748e-39
CHCHD8	0.589548	3.40347e-26	0.366213	8.2598e-40
CHD1	NS	NS	1.79676	2.03517e-22
CHD1L	NS	NS	0.529856	1.70691e-34
CHD4	NS	NS	1.64833	2.32519e-20
CHD7	1.75085	1.61547e-35	1.65301	1.86288e-24
CHD9	1.6518	1.57792e-29	3.11988	3.68691e-45
CHDH	0.522029	1.49903e-28	0.562436	2.43909e-26
CHEK1	0.545191	7.47939e-28	0.570355	4.50144e-25
CHEK2	0.666608	3.48176e-13	0.643423	1.24969e-14
CHES1	2.18576	7.06701e-47	NS	NS
CHFR	NS	NS	1.54004	7.69326e-21
CHKB	NS	NS	1.73129	9.658e-23
CHMP1B	NS	NS	2.2517	1.03433e-34
CHMP2A	2.6737	1.02665e-46	2.35456	1.82979e-31
CHMP4B	NS	NS	0.599038	3.92774e-25
CHMP4C	0.629429	3.95736e-13	0.553048	9.10389e-18
CHMP5	NS	NS	0.505686	4.28816e-38
CHN2	NS	NS	1.52406	7.26806e-16
CHPF2	1.59764	3.17131e-22	NS	NS
CHPT1	0.201074	1.85781e-44	0.157777	1.95763e-45
CHRNA5	NS	NS	2.44195	3.71937e-16
CHST10	3.42097	2.24811e-35	12.9441	1.44185e-40
CHST15	1.86171	9.73689e-23	6.81792	2.11872e-32
CHST3	NS	NS	4.18468	5.55485e-20
CHSY1	0.579499	2.65938e-29	NS	NS
CHTF18	0.348589	2.26337e-34	0.303671	1.43955e-36
CIB1	NS	NS	0.657181	1.9414e-22
CIDEB	1.66979	3.47714e-31	2.36096	2.21172e-39
CIRH1A	NS	NS	2.64836	4.48576e-68
CISD2	0.664667	7.62793e-23	0.514318	3.74312e-35
CITED2	NS	NS	1.60249	2.16616e-16
CKAP2	NS	NS	0.566244	5.47275e-27
CKAP2L	0.532954	6.32818e-39	0.493786	2.46636e-42
CKAP4	0.460287	3.83978e-30	0.338042	3.68973e-36
CKAP5	NS	NS	0.665553	6.64884e-31
CKB	0.425114	1.93767e-45	0.146734	1.7845e-54
CKMT1B	NS	NS	0.432757	6.19624e-37
CKS1B	0.442858	4.03723e-39	0.487055	3.21578e-37
CKS2	0.546802	1.627e-25	NS	NS
CLASP1	NS	NS	3.26511	1.68818e-31
CLASP2	NS	NS	1.88053	6.48061e-24
CLCC1	1.54592	1.64247e-16	NS	NS
CLCN7	2.21761	1.09642e-35	3.60304	1.65426e-57
CLDN11	NS	NS	1.66394	6.8798e-20
CLDN12	0.386009	1.01584e-52	0.290419	3.78478e-57
CLDN14	NS	NS	1.6132	4.93364e-13
CLDN15	1.63099	9.52396e-27	2.34191	4.74592e-28
CLDN3	0.523235	4.39874e-22	0.266131	9.05707e-31
CLDN8	0.335328	3.37474e-39	0.322242	1.82818e-39
CLDND2	2.72789	5.03419e-47	2.22342	1.87838e-38
CLEC11A	1.70314	9.05001e-32	NS	NS
CLEC1A	NS	NS	6.38767	5.57924e-58
CLEC2D	0.555467	6.73805e-29	0.537605	2.08994e-40
CLIC1	2.17514	4.16413e-41	2.28039	1.28348e-33
CLIC4	NS	NS	0.632761	2.49412e-19
CLIC5	NS	NS	3.08994	6.5908e-26
CLIP3	1.5655	1.57926e-24	1.7844	2.62906e-36
CLK1	1.58844	7.54401e-13	2.52874	2.03747e-22
CLN5	NS	NS	0.594741	1.33026e-21
CLNS1A	NS	NS	0.636673	1.27469e-25
CLSTN1	1.51824	1.03879e-19	1.57039	4.1249e-12
CLSTN2	NS	NS	1.66074	1.23361e-25
CLTA	NS	NS	2.33345	1.55784e-32
CLUL1	1.5965	1.18235e-18	1.88654	2.36104e-14
CLYBL	NS	NS	0.603824	1.78062e-19
CMAS	NS	NS	0.622283	1.74517e-24
CMBL	0.613129	7.69093e-23	0.509526	2.57564e-29
CMC1	NS	NS	0.558364	9.51064e-26
CMPK1	NS	NS	0.651963	1.68927e-21
CMTM4	0.662743	3.11562e-27	0.666591	7.82974e-12
CMTM7	0.621202	1.16342e-28	1.68527	3.70933e-21
CMTM8	0.506643	8.18528e-32	NS	NS
CNIH	0.636368	6.28267e-25	0.600446	1.63697e-19
CNKSR3	1.92257	6.65977e-21	2.11654	3.78189e-23
CNN2	2.25462	2.13323e-49	3.87848	6.70007e-57
CNOT2	NS	NS	1.91466	1.75806e-31
CNOT6	0.604817	9.87956e-29	0.599444	4.43548e-29
CNOT7	1.60939	6.01126e-22	1.869	1.85854e-25
CNOT8	2.97587	1.31606e-42	3.08691	1.86206e-26
CNPY3	NS	NS	1.65823	6.63883e-27
CNPY4	NS	NS	1.98816	5.98913e-35
CNTNAP2	0.365875	7.86912e-47	0.38021	4.3064e-47
COBL	NS	NS	0.478694	1.33727e-41
COBLL1	0.527044	5.066e-27	0.218164	1.03147e-39
COG4	1.52609	1.13555e-18	1.56651	4.8646e-21
COL16A1	2.72622	3.75629e-24	1.73534	7.93907e-18
COL17A1	1.75764	1.92562e-15	3.82327	7.80794e-42
COL4A1	2.56268	3.02042e-19	8.38891	1.58609e-40
COL4A3BP	NS	NS	0.665461	2.47116e-19
COL4A5	4.74247	1.3026e-29	4.131	8.6933e-45
COL4A6	3.83563	2.987e-37	2.32007	6.2809e-32
COL5A1	NS	NS	41.6332	1.89528e-39
COL6A2	NS	NS	1.71405	4.33284e-15
COL7A1	1.50641	7.91165e-18	NS	NS
COLEC12	13.1642	6.86854e-46	5.69101	5.07979e-20
COMMD8	0.655014	1.57567e-20	0.452139	1.08481e-40
COMT	NS	NS	0.388675	1.50669e-36
COMTD1	NS	NS	0.436416	5.69808e-37
COPG	NS	NS	0.537592	3.46986e-31
COPS3	0.64302	1.13326e-24	0.525494	4.08645e-33
COPS6	NS	NS	0.562187	5.37876e-32
COPS7A	NS	NS	0.363797	4.93187e-35
COPZ1	0.478144	6.58358e-42	0.457758	3.92952e-43
COQ10A	NS	NS	0.6012	3.79794e-19
COQ3	0.600353	6.73006e-28	0.529201	3.42227e-34
COQ7	NS	NS	0.644637	6.2235e-20
COQ9	NS	NS	0.557383	4.96655e-43
CORO1B	NS	NS	0.538546	1.9101e-25
CORO2A	0.499146	3.56624e-35	0.481309	2.40304e-36
COX17	NS	NS	0.458696	1.7733e-47
COX19	NS	NS	1.52014	1.55041e-17
COX5A	NS	NS	0.531067	1.46803e-35
COX5B	NS	NS	0.663089	4.52662e-23
COX7B	NS	NS	0.589964	1.16955e-34
COX7B2	NS	NS	0.594569	3.12935e-26
COX8A	0.568825	2.43054e-38	0.376753	3.29272e-48
CPB1	3.05495	2.76094e-32	NS	NS
CPEB2	NS	NS	1.51508	1.30165e-14
CPEB3	1.50006	2.16998e-18	1.91183	7.14117e-29
CPEB4	NS	NS	1.56842	7.30027e-20
CPNE3	0.629688	1.35383e-35	0.500847	7.39693e-49
CPOX	0.64878	6.04881e-19	0.533215	6.95573e-27
CPSF1	NS	NS	1.87324	2.22047e-31
CPSF3	0.661389	4.90575e-19	0.478542	4.40833e-30
CPT2	0.461332	2.99586e-44	0.334225	1.7451e-51
CRBN	1.7476	2.44506e-22	1.71674	7.77905e-29
CRCP	1.85075	1.52958e-13	2.09611	4.526e-13
CREB1	NS	NS	2.35545	1.41501e-28
CREB3L2	0.414827	6.69788e-58	0.397377	5.25069e-62
CREB3L4	NS	NS	0.596301	8.51011e-16
CREB5	NS	NS	1.54275	6.99698e-20
CREG1	0.654158	3.4291e-33	0.440769	5.36312e-51
CRIP1	0.663021	3.14029e-12	NS	NS
CRIP2	0.620039	1.53828e-19	NS	NS
CRIPT	1.87857	1.5092e-29	2.20966	1.47862e-28
CRISPLD2	0.662646	1.43125e-17	NS	NS
CRK	2.30214	1.32453e-22	4.62121	2.27578e-42
CRLS1	NS	NS	0.666287	9.3353e-31
CRSP2	2.0108	1.042e-29	2.15361	3.0641e-41
CRTAP	0.543717	4.65922e-32	0.612811	8.87683e-27
CRTC2	NS	NS	2.00827	1.34668e-23
CRTC3	1.50859	9.20483e-29	NS	NS
CRY2	1.83738	1.30333e-25	1.51864	4.65984e-18
CRYAB	0.486764	5.66147e-17	0.465241	8.69952e-18
CRYL1	2.78126	4.62217e-55	2.20068	3.31857e-37
CRYZL1	NS	NS	0.592777	3.25488e-29
CS	NS	NS	0.655393	1.43457e-20
CSAD	NS	NS	3.92349	5.56519e-32
CSAG3	NS	NS	5.05183	8.58583e-10
CSDA	2.31589	2.11375e-59	2.36817	8.23833e-53
CSE1L	0.612752	1.77052e-32	0.487146	2.33786e-45
CSF2RA	2.0763	6.62062e-29	2.77662	8.61216e-20
CSK	1.58606	1.63894e-28	1.59485	6.30548e-32
CSNK1A1	1.91068	2.16923e-28	2.00161	1.30473e-28
CSNK1D	1.78695	1.19072e-40	2.02358	1.57632e-42
CSNK1G3	NS	NS	0.668838	8.41319e-17
CSPG5	NS	NS	0.619546	2.56881e-27
CSRNP3	NS	NS	1.88161	4.81417e-08
CSRP2BP	0.635169	3.15091e-34	0.529682	2.06127e-45
CST1	NS	NS	23.5734	2.0663e-47
CST2	NS	NS	1.50833	2.06923e-11
CSTB	NS	NS	1.65897	1.14372e-35
CSTF2	5.13968	2.33583e-44	1.84597	9.72029e-21
CTBS	1.82535	1.87767e-23	NS	NS
CTDP1	NS	NS	1.92279	4.35936e-24
CTGLF3	1.65457	5.52629e-20	NS	NS
CTGLF7	NS	NS	1.92181	7.46216e-26
CTNNA1	1.90733	2.93796e-36	2.15056	2.56108e-40
CTNNAL1	13.3667	6.47153e-37	5.98795	3.87446e-27
CTNNBIP1	NS	NS	1.5955	6.68461e-10
CTNND1	1.78456	7.15282e-23	1.65535	5.22719e-20
CTNS	2.27038	1.71163e-23	2.05762	9.83802e-31
CTPS	NS	NS	0.619473	2.32107e-23
CTSA	1.84679	1.88423e-19	2.88437	4.19433e-43
CTSC	NS	NS	0.64401	9.25037e-15
CTSH	0.549759	1.60207e-27	0.458041	1.1234e-33
CTSK	7.17872	3.71993e-49	23.4389	2.03382e-55
CTSL2	0.461178	1.19226e-36	0.512688	1.18102e-32
CTSO	2.23623	6.89308e-33	2.71218	3.98285e-39
CTSZ	0.548752	1.29109e-20	0.610328	1.24884e-16
CTTN	NS	NS	0.477146	3.77173e-46
CTXN1	0.484417	1.3846e-57	0.257167	8.03399e-68
CUBN	NS	NS	1.55626	1.01766e-15
CUL4B	2.8139	1.99968e-25	2.209	2.19963e-34
CUL9	1.55226	1.45923e-13	NS	NS
CUTL1	1.51681	7.22653e-23	NS	NS
CUX2	NS	NS	3.58974	3.14852e-48
CX3CL1	NS	NS	9.61484	3.39771e-35
CXADR	0.639833	2.57543e-16	NS	NS
CXCR7	NS	NS	0.551025	5.36328e-13
CXXC1	NS	NS	1.51882	8.53622e-25
CXXC5	0.597428	1.46312e-18	0.430555	6.85412e-31
CYB561	0.648957	6.94385e-25	1.64906	2.06542e-29
CYB5A	0.407202	5.4112e-58	0.189361	5.93711e-64
CYB5B	0.486865	3.58356e-34	0.31255	3.49779e-40
CYB5D1	NS	NS	0.571562	1.17182e-32
CYB5R1	1.55428	6.8193e-19	NS	NS
CYC1	0.371331	2.56889e-37	0.273108	1.88014e-40
CYCSL1	NS	NS	1.84211	2.2195e-09
CYFIP1	NS	NS	1.60323	3.1232e-20
CYP1A2	NS	NS	3.13247	8.77663e-30
CYP2C9	NS	NS	1.87674	1.39107e-10
CYP2D7P1	NS	NS	1.55469	3.80308e-07
CYP2J2	0.595817	4.84675e-27	0.533832	2.35408e-31
CYP39A1	2.13808	4.25943e-27	2.663	2.58954e-28
CYP3A5	NS	NS	1.66858	6.88082e-07
CYP4F11	NS	NS	0.668264	7.36802e-17
CYP4V2	NS	NS	0.627112	7.2407e-22
CYTH2	NS	NS	1.57668	8.911e-23
CYTH3	0.560071	1.09422e-27	NS	NS
CYTL1	NS	NS	1.85249	2.05935e-10
D2HGDH	0.526401	1.62623e-29	0.626542	1.03592e-22
DAAM1	NS	NS	1.63145	2.22974e-23
DAB2	NS	NS	1.51125	7.87021e-17
DAGLB	NS	NS	2.12373	2.68723e-14
DAK	NS	NS	0.579858	1.07228e-28
DAP3	NS	NS	0.585415	1.9709e-29
DAPK3	NS	NS	1.71452	3.65795e-23
DAPP1	1.6785	3.60167e-26	2.06252	7.74151e-35
DARS	0.593975	5.96898e-24	0.496345	4.2342e-29
DARS2	NS	NS	0.578593	3.41062e-29
DAXX	NS	NS	1.64748	1.18469e-18
DAZAP1	0.508674	5.92679e-29	0.464448	2.77927e-31
DBH	2.06998	2.88583e-37	1.59852	3.21859e-22
DBI	0.305517	1.5058e-28	0.172871	3.06508e-31
DBN1	1.5955	1.46607e-34	NS	NS
DBNDD1	NS	NS	0.414299	4.36612e-28
DBNDD2	0.575647	1.51837e-25	NS	NS
DBNL	0.662863	1.5982e-27	0.593524	7.78959e-17
DBP	1.63805	5.60444e-12	1.87571	2.52927e-23
DBR1	NS	NS	1.92648	4.05384e-15
DBT	0.469855	8.65038e-33	0.339729	2.17656e-36
DCAF7	NS	NS	1.85035	5.48667e-46
DCHS1	NS	NS	4.52944	1.71135e-23
DCI	0.617286	2.96614e-30	0.615527	1.07681e-30
DCK	0.608262	1.76675e-26	0.548664	2.27204e-30
DCLRE1C	1.57267	1.93934e-13	2.14659	3.52224e-20
DCPS	NS	NS	0.571888	3.6401e-21
DCST1	NS	NS	1.98446	3.4301e-29
DCTD	NS	NS	0.566656	2.20617e-32
DCTN3	NS	NS	0.498482	6.52019e-41
DCTN6	NS	NS	0.635787	4.62017e-24
DCTPP1	NS	NS	0.657485	1.13384e-23
DCUN1D3	1.51578	2.54618e-15	NS	NS
DCUN1D4	NS	NS	1.50745	8.20955e-20
DCUN1D5	NS	NS	0.662231	3.53412e-26
DCXR	0.423895	1.34043e-51	0.270829	2.27442e-55
DDA1	1.5193	2.01786e-29	1.56133	4.88699e-23
DDAH1	NS	NS	0.506413	9.57219e-40
DDAH2	1.71189	1.30105e-16	1.86383	5.31243e-28
DDB2	1.63613	7.48642e-19	1.74079	4.50023e-28
DDC	0.472873	1.53998e-12	0.103991	1.15926e-22
DDHD2	NS	NS	0.57252	1.17761e-45
DDIT4	0.387315	2.35492e-39	0.339792	7.22173e-42
DDOST	NS	NS	0.65662	3.44042e-18
DDRGK1	1.5669	2.90615e-23	NS	NS
DDT	0.609804	5.90829e-34	0.341479	5.33342e-47
DDX1	NS	NS	0.584078	4.15386e-36
DDX10	3.03176	1.05971e-25	4.91779	1.28209e-27
DDX21	0.504539	1.66979e-30	0.47595	9.15122e-32
DDX26B	1.58103	1.22568e-14	2.31414	2.14989e-24
DDX39	NS	NS	1.82815	4.42453e-28
DDX3X	NS	NS	1.72243	1.07962e-20
DDX42	NS	NS	1.69479	8.04636e-34
DDX46	0.443532	1.35405e-31	0.430965	8.59713e-32
DDX5	NS	NS	1.85625	2.02105e-31
DDX50	NS	NS	0.593581	1.24509e-26
DDX51	NS	NS	1.8508	1.98629e-22
DDX55	NS	NS	0.572493	8.53558e-30
DECR1	1.54971	5.60463e-27	1.8617	2.92546e-26
DEDD	NS	NS	2.60222	3.5517e-48
DEDD2	1.55551	1.65483e-25	1.74168	5.60079e-25
DEGS1	0.205176	1.27167e-68	0.2207	2.03135e-65
DEGS2	1.53717	3.70909e-22	NS	NS
DEK	0.616308	4.25477e-23	0.531042	1.91562e-31
DEM1	1.78872	1.98626e-29	2.69166	7.82871e-24
DENND2C	1.50756	6.04256e-11	2.08122	2.5192e-22
DENND2D	NS	NS	1.85113	2.13541e-23
DENND4C	NS	NS	1.51346	4.27582e-21
DENND5A	NS	NS	1.61775	2.57748e-21
DENR	1.86035	5.24907e-24	2.70801	2.39971e-24
DEPDC1	0.633718	1.40216e-21	0.556081	9.43206e-28
DEPDC1B	0.465417	4.73471e-24	0.420328	5.89307e-26
DERA	1.66306	1.63806e-29	NS	NS
DEXI	0.59202	1.35729e-25	0.585437	8.65161e-26
DFFA	NS	NS	0.656176	1.4974e-20
DFFB	0.630491	4.10764e-14	0.605627	1.60698e-15
DFNA5	1.55431	1.57694e-18	2.61868	4.74404e-27
DGKB	1.84373	2.01816e-26	NS	NS
DGKD	NS	NS	2.20081	1.17052e-22
DGKQ	NS	NS	0.54572	2.04672e-35
DGUOK	NS	NS	0.575693	5.31976e-29
DHCR24	0.367126	5.44354e-29	0.410573	6.50027e-28
DHPS	0.665186	1.10601e-22	0.444085	3.07229e-34
DHRS11	NS	NS	4.0255	8.67156e-48
DHRS13	0.454097	3.87124e-26	0.343847	1.12636e-29
DHRS3	NS	NS	1.51364	1.03411e-10
DHRS4	0.640473	1.86168e-25	0.543413	4.97484e-34
DHRS4L2	0.582191	1.06114e-25	0.512372	2.1776e-30
DHRS7	0.548956	3.20685e-14	0.488067	1.80217e-16
DHTKD1	NS	NS	0.63029	2.51036e-21
DHX29	NS	NS	0.665217	1.56035e-17
DHX35	1.79413	3.29236e-29	NS	NS
DHX36	0.397074	3.49059e-39	0.287042	5.99478e-43
DHX38	NS	NS	1.56671	1.15751e-12
DIMT1L	0.648865	3.69461e-37	0.456903	1.6018e-55
DIO1	0.369267	1.34469e-16	0.339626	2.26253e-17
DIO2	NS	NS	2.98724	1.0344e-33
DIRC2	1.81131	6.98657e-23	2.62548	9.58765e-38
DISP1	0.657738	1.46467e-20	0.560197	1.83123e-27
DKC1	0.590885	3.38378e-30	0.397083	2.40847e-43
DKK4	1.56947	2.11245e-30	NS	NS
DLAT	0.445473	1.65426e-51	0.310986	1.5526e-58
DLD	NS	NS	0.596962	4.27523e-25
DLEU1	0.624203	1.98354e-30	0.467738	9.27198e-46
DLG3	NS	NS	0.586161	3.51152e-20
DLGAP4	NS	NS	2.13509	5.23863e-32
DLGAP5	0.355923	1.0131e-52	0.284977	1.39406e-54
DLL1	NS	NS	2.98722	2.5507e-24
DLL3	NS	NS	0.547322	2.88264e-32
DLST	0.578346	1.60167e-30	0.439533	1.57025e-37
DLX1	1.62926	1.31928e-28	NS	NS
DMBT1	NS	NS	2.45499	4.77307e-56
DMC1	1.90107	1.25139e-28	2.57476	1.3221e-27
DNAJA1	NS	NS	1.65518	3.31715e-38
DNAJA3	0.632044	5.8963e-28	0.521296	2.28144e-35
DNAJB12	NS	NS	1.62229	5.18583e-14
DNAJB6	1.99302	5.26005e-37	2.58826	6.21279e-41
DNAJB9	NS	NS	1.65898	1.48269e-07
DNAJC12	NS	NS	0.60565	8.3883e-22
DNAJC13	NS	NS	1.67316	5.11627e-29
DNAJC22	NS	NS	1.64008	9.33601e-18
DNAJC3	NS	NS	1.99457	1.72413e-13
DNAJC9	NS	NS	1.61973	1.26731e-20
DNASE1	NS	NS	0.61031	1.04201e-23
DNASE1L3	2.71847	4.25509e-38	7.14396	2.0053e-59
DNASE2B	3.61092	3.81057e-49	2.1441	5.12938e-27
DNHD1	NS	NS	2.04018	8.0401e-37
DNLZ	NS	NS	0.472822	8.50598e-50
DNM1L	0.653084	1.75212e-20	0.607505	3.23627e-25
DNMT1	0.583847	1.71783e-35	0.447356	5.52133e-46
DOCK3	NS	NS	1.50006	3.45936e-12
DOCK5	1.8047	3.50259e-33	NS	NS
DOLPP1	NS	NS	0.587674	2.75506e-32
DPEP1	NS	NS	3.07497	7.36177e-44
DPH2	NS	NS	0.657514	8.44044e-23
DPH5	NS	NS	0.507904	3.71675e-15
DPM2	0.659826	2.32527e-19	0.569884	1.91105e-26
DPP3	NS	NS	0.573121	7.13806e-34
DPP4	NS	NS	3.13708	4.61533e-31
DPYSL2	2.68413	3.01671e-39	7.99243	5.11178e-50
DPYSL4	1.97632	5.51853e-41	NS	NS
DRAP1	NS	NS	0.661631	3.18488e-27
DSC2	0.604293	7.82994e-21	0.51224	4.71511e-21
DSCC1	0.485655	7.8681e-26	0.511423	2.07265e-24
DSCR8	1.73323	4.52993e-23	NS	NS
DSE	NS	NS	1.63807	7.9766e-31
DSEL	0.449323	7.97717e-24	0.442716	5.9483e-24
DSG2	0.661536	7.46313e-25	NS	NS
DTD1	NS	NS	0.532838	1.07121e-24
DTL	0.553832	2.58057e-21	0.595246	7.93911e-20
DTNA	1.89812	2.74278e-30	NS	NS
DTWD2	1.79734	8.79452e-21	2.80452	1.45478e-16
DUOX1	NS	NS	4.68013	3.42072e-28
DUOXA1	NS	NS	2.637	1.78487e-19
DUS1L	NS	NS	0.612124	3.01209e-19
DUSP1	1.96273	2.20241e-16	3.91353	1.30633e-52
DUSP10	NS	NS	2.69285	2.6651e-36
DUSP14	NS	NS	0.647136	2.88885e-21
DUSP16	2.15868	9.71501e-29	2.57563	3.68432e-37
DUSP19	1.65801	7.73559e-22	2.38682	4.70143e-26
DUSP2	0.629879	2.03141e-11	0.596571	1.82737e-12
DUSP3	NS	NS	0.637063	2.7633e-28
DUSP4	1.52242	4.77823e-19	NS	NS
DUSP5	NS	NS	2.49061	2.17447e-32
DUSP6	3.33089	5.0085e-29	4.15583	1.84676e-37
DUT	0.475061	5.09096e-33	0.551018	2.86633e-29
DUXAP3	1.82004	1.65262e-26	2.4282	1.23114e-34
DVL3	1.73061	8.18283e-24	2.64359	7.89751e-35
DYNC1H1	2.62628	7.5865e-27	2.57279	3.26035e-29
DYNC1I2	1.86466	2.83057e-27	1.69816	2.78628e-22
DYNC1LI2	NS	NS	1.6963	1.31267e-30
DYNC2H1	NS	NS	2.08618	9.24109e-11
DYRK1A	NS	NS	1.91852	8.34108e-21
E2F2	0.36404	6.85343e-31	0.289835	6.93989e-34
E2F5	0.487443	1.22748e-35	0.310993	2.4427e-43
EARS2	NS	NS	0.454713	1.72276e-34
EBNA1BP2	0.504697	2.18928e-33	0.364851	2.70298e-40
EBP	0.371909	7.7392e-31	0.319717	1.03349e-32
EBPL	0.636607	7.83511e-27	0.259596	8.09538e-54
ECGF1	NS	NS	3.45126	1.28413e-40
ECH1	NS	NS	0.57933	3.94184e-28
ECHDC3	0.64003	1.13836e-33	0.349719	1.11183e-55
ECHS1	0.620903	7.93072e-25	0.334637	1.82921e-38
ECM1	2.06882	6.01383e-13	1.54014	9.41359e-09
ECSCR	NS	NS	1.5334	6.56916e-12
ECT2	0.35395	3.37733e-34	0.298853	3.26897e-36
EDEM2	0.661693	2.36311e-25	NS	NS
EDEM3	0.567909	2.19348e-24	0.664026	3.68648e-17
EEF1A1	0.441026	9.01484e-27	0.420365	1.89574e-27
EEF1A2	0.364576	1.71063e-29	0.270936	6.55098e-32
EEF1B2	0.628601	1.99874e-15	0.525776	4.78455e-21
EEF1E1	0.484984	2.59357e-48	0.356484	5.22002e-55
EEF2K	0.516455	4.83722e-39	0.601163	3.27851e-24
EEPD1	NS	NS	0.626862	1.33935e-18
EFCAB4A	0.471484	2.03168e-34	0.327699	1.97318e-41
EFHA1	0.642866	9.10537e-29	0.50464	4.43546e-40
EFHC2	0.601	2.51473e-32	0.513189	3.48321e-39
EFHD2	0.547908	1.3238e-26	NS	NS
EFNA4	1.63738	3.26202e-22	NS	NS
EFNB1	NS	NS	3.09214	4.19948e-36
EFNB2	2.18632	1.77229e-33	1.53641	7.95001e-19
EFNB3	0.608874	2.75104e-19	0.645652	2.42624e-16
EGF	1.66054	1.02931e-12	NS	NS
EGLN1	1.68886	5.36028e-32	2.09253	1.40613e-31
EGLN3	2.46861	1.10544e-20	1.88427	1.65225e-25
EGR1	1.50335	1.37153e-20	3.08758	7.83221e-23
EHBP1L1	1.58961	1.14933e-12	3.39237	4.66329e-41
EHF	0.650738	2.21712e-26	0.394273	2.76321e-55
EI24	NS	NS	0.665746	4.09181e-14
EID2B	NS	NS	1.7594	3.73905e-22
EIF1	0.615234	2.62917e-18	NS	NS
EIF1AX	NS	NS	0.665323	1.38375e-13
EIF2AK1	NS	NS	0.561184	8.0806e-31
EIF2AK2	1.53884	1.82858e-13	NS	NS
EIF2AK4	1.56468	2.3883e-17	1.94884	9.07287e-15
EIF2B1	0.588217	3.54314e-34	0.366804	1.36416e-54
EIF2B2	2.04913	1.13738e-39	1.68733	7.58928e-23
EIF2B3	NS	NS	0.608967	4.07468e-15
EIF2B4	NS	NS	1.84488	1.94126e-35
EIF2B5	1.59121	1.52565e-33	NS	NS
EIF2C3	1.65409	1.92655e-30	1.55723	5.93731e-24
EIF2S1	0.572705	1.9183e-24	0.542339	5.0935e-32
EIF3H	2.77621	1.83369e-38	NS	NS
EIF3I	NS	NS	2.40733	1.65211e-34
EIF3J	0.637915	3.30511e-17	0.407475	9.38875e-31
EIF3M	NS	NS	0.577997	9.22397e-24
EIF4A1	0.662047	9.11476e-19	0.409539	1.04749e-32
EIF4E2	NS	NS	0.567575	1.80649e-27
EIF4EBP1	0.526993	1.14357e-28	0.418285	1.63194e-35
EIF4EBP3	NS	NS	0.596638	5.92878e-20
EIF5A	0.616481	7.89642e-32	0.349004	1.31176e-49
EIF6	0.430762	1.39342e-32	0.258452	8.93295e-39
ELF3	0.411978	2.07057e-37	0.306879	1.61959e-40
ELF4	2.59396	3.65519e-21	8.82601	2.10679e-46
ELK4	0.605903	2.80581e-25	0.604497	2.85235e-21
ELL2	1.72335	3.92251e-13	2.70208	1.60843e-14
ELMO2	4.98632	3.11761e-50	2.25303	3.87719e-47
ELMOD2	1.65794	9.60731e-18	NS	NS
ELOVL1	NS	NS	0.571039	3.47332e-15
ELOVL4	NS	NS	1.90343	1.1741e-19
ELOVL6	0.394359	2.76129e-19	0.571848	1.10029e-19
ELOVL7	0.412053	4.01832e-19	0.427284	1.35455e-18
ELP3	0.631072	1.02899e-20	0.543973	1.23285e-28
EML1	NS	NS	0.661108	8.68722e-19
EMP1	3.05583	1.45234e-26	9.29532	1.27851e-30
ENC1	19.3347	1.46269e-31	59.7034	2.44625e-47
ENDOD1	0.272676	1.46604e-38	0.343123	1.80003e-36
ENDOG	0.604756	5.77331e-20	0.42317	3.58726e-29
ENO1	NS	NS	0.403614	1.9507e-52
ENOPH1	0.639473	7.95558e-24	0.490238	3.30349e-36
ENPP5	1.87254	3.07212e-24	2.17783	8.66528e-28
ENSA	1.84996	3.15835e-18	NS	NS
ENTPD6	NS	NS	0.587917	1.71877e-22
ENTPD8	NS	NS	7.46374	4.6623e-16
EOMES	NS	NS	2.13482	1.5694e-08
EPAS1	1.99063	1.47893e-23	5.94431	3.76671e-44
EPB41L2	3.39896	2.2159e-37	2.01094	3.75226e-19
EPHA1	0.638193	1.63655e-15	0.524533	6.0607e-23
EPHA3	0.624824	1.8238e-22	0.550993	1.65141e-27
EPHA6	0.60987	3.99145e-21	0.541504	3.4349e-26
EPHB4	1.60761	2.73113e-18	NS	NS
EPHX1	2.16679	1.14803e-18	1.72125	1.07353e-19
EPN1	1.58332	8.51427e-39	1.60659	1.31242e-39
EPN2	0.637442	3.17737e-23	0.503318	1.15023e-35
EPN3	NS	NS	0.573014	1.19935e-17
EPRS	NS	NS	0.572205	1.96321e-16
EPS8L1	NS	NS	2.31639	1.44643e-20
ERBB2	0.298572	6.58541e-45	0.314078	2.63014e-43
ERBB3	0.436807	1.25439e-42	0.641778	2.10653e-19
ERCC1	1.60266	2.58976e-31	NS	NS
ERCC3	0.642994	3.64235e-23	0.534765	4.07704e-31
ERGIC1	0.358952	4.55352e-13	1.58651	3.79637e-15
ERGIC3	NS	NS	0.660732	3.3151e-14
ERH	NS	NS	0.665395	9.96655e-09
ERI2	NS	NS	0.641075	1.86066e-25
ERMAP	1.68095	6.45911e-19	1.69424	7.40108e-25
ERP29	0.490461	1.79923e-26	0.577375	3.05156e-20
ERRFI1	0.449745	1.21758e-16	0.528834	3.21398e-13
ESCO1	NS	NS	1.55124	3.25425e-18
ESD	NS	NS	0.594557	2.70396e-22
ESPL1	0.643175	8.30498e-18	NS	NS
ESRRA	NS	NS	0.410244	7.64074e-31
ESRRAP2	0.66356	4.20582e-17	0.388809	2.44265e-35
ESYT1	NS	NS	0.605722	2.0672e-27
ETFA	0.445082	1.25472e-36	0.298633	8.01754e-43
ETFB	2.13911	2.32125e-47	1.66852	1.8483e-28
ETFDH	NS	NS	0.647493	5.20519e-14
ETV3	NS	NS	2.0303	1.2535e-19
ETV6	4.35426	1.33904e-40	7.01185	8.12859e-55
EVC	NS	NS	2.44665	2.61447e-25
EVI5	NS	NS	1.7414	1.94562e-15
EVI5L	NS	NS	0.669545	7.03213e-26
EVPL	NS	NS	0.66497	4.13942e-29
EXO1	0.465933	6.50398e-41	0.436947	1.36275e-42
EXOC1	1.57632	2.38076e-17	NS	NS
EXOC7	1.6008	3.12028e-25	1.5677	6.37685e-26
EXOSC10	NS	NS	3.84899	4.28587e-27
EXOSC2	0.505897	5.21982e-36	0.387782	1.71832e-43
EXOSC3	0.637105	9.79335e-24	0.447905	5.67279e-29
EXOSC5	NS	NS	0.556488	6.99561e-29
EXOSC6	NS	NS	0.661932	1.50371e-18
EXOSC7	0.629567	2.67338e-44	0.504862	4.16093e-61
EXOSC8	NS	NS	0.661346	3.67569e-07
EXT2	NS	NS	0.626874	3.44883e-18
EXTL3	NS	NS	2.29195	1.27774e-37
F11R	1.94246	1.97723e-29	NS	NS
F12	0.484607	6.79827e-24	0.291674	1.64319e-30
F2R	1.51178	1.1639e-14	1.99782	4.72123e-10
F2RL1	0.436438	3.49173e-41	NS	NS
F5	0.532502	1.25405e-29	0.475331	2.31615e-33
F8A1	NS	NS	0.650785	1.68601e-28
FAAH	0.374766	1.38101e-31	0.271561	3.26784e-35
FADS1	0.473372	6.7299e-34	0.554508	4.53674e-28
FADS2	0.508642	3.19487e-29	0.488019	1.4315e-30
FAH	NS	NS	0.411986	1.41832e-41
FAHD1	NS	NS	0.659956	2.96871e-16
FAIM3	2.05585	1.80825e-34	2.72888	1.45355e-33
FAM102A	0.650806	2.5431e-21	0.491058	2.58677e-35
FAM105A	0.503268	3.71983e-13	0.47496	5.51628e-14
FAM105B	NS	NS	0.624738	2.58971e-19
FAM107A	1.91583	3.79795e-29	5.67079	1.05745e-48
FAM107B	6.27118	2.22267e-18	4.45227	5.21869e-29
FAM108C1	0.505392	1.28478e-26	0.499444	5.71594e-27
FAM110A	1.65202	5.08861e-36	2.3145	1.00166e-41
FAM111A	NS	NS	0.568458	9.36533e-36
FAM113A	0.560271	1.41279e-21	0.569507	1.47906e-20
FAM113B	2.95786	1.427e-35	6.0404	2.45315e-26
FAM116B	NS	NS	1.70965	3.11866e-24
FAM118A	2.04088	7.02596e-24	2.1329	4.62534e-31
FAM119A	NS	NS	1.95004	4.39629e-19
FAM119B	0.6046	1.28888e-22	0.56642	2.70671e-25
FAM120AOS	0.557973	6.85244e-41	0.400169	3.09957e-53
FAM120B	1.77105	5.64907e-29	1.94871	2.23263e-45
FAM122B	NS	NS	2.03924	6.98671e-19
FAM129A	0.530798	2.43539e-23	0.482096	5.69336e-26
FAM129B	0.380672	6.05168e-42	NS	NS
FAM133B	NS	NS	1.98437	1.78429e-15
FAM134A	NS	NS	1.51558	3.60619e-13
FAM134B	0.567799	3.37864e-19	0.477505	9.96052e-24
FAM136A	0.622785	1.20659e-29	0.484041	1.6598e-41
FAM153B	NS	NS	1.73774	8.38598e-18
FAM158A	0.642092	3.96189e-15	0.420851	1.54253e-27
FAM160A2	2.18606	5.49723e-38	2.2798	2.69075e-35
FAM160B2	1.68827	5.17293e-21	1.73836	3.56662e-23
FAM162A	NS	NS	0.386845	2.51635e-31
FAM167B	NS	NS	2.0312	2.20255e-29
FAM171A1	1.61234	1.20386e-30	1.50062	1.88528e-15
FAM173A	0.484676	6.74361e-29	0.261574	7.63055e-39
FAM174A	NS	NS	0.516879	4.45227e-32
FAM174B	NS	NS	0.331386	3.98501e-57
FAM175A	NS	NS	1.69618	1.27594e-16
FAM176B	NS	NS	2.36396	1.59104e-17
FAM179A	NS	NS	1.59194	9.82747e-10
FAM184A	1.56822	5.51708e-22	3.60033	1.41387e-33
FAM186B	NS	NS	1.55571	1.27162e-22
FAM188A	0.622596	5.49316e-37	0.406272	1.52068e-54
FAM189B	0.585982	5.92623e-32	0.517515	5.49584e-38
FAM18B	NS	NS	0.626347	1.46076e-23
FAM193A	1.79492	8.27146e-35	1.83988	2.924e-31
FAM195A	0.424875	1.62378e-28	0.294899	1.34472e-32
FAM20B	0.663974	2.11968e-19	0.603843	7.11681e-24
FAM39DP	1.60314	3.39287e-22	NS	NS
FAM3C	NS	NS	0.638694	6.72219e-24
FAM3D	2.71746	5.56232e-33	2.11933	3.6417e-25
FAM40B	1.85005	3.83118e-20	2.83724	7.74206e-25
FAM43A	0.526969	7.11628e-31	2.73496	4.9521e-29
FAM45A	NS	NS	0.641623	4.65776e-16
FAM46A	NS	NS	1.5375	7.70156e-13
FAM46C	3.09743	1.20676e-23	2.05374	2.28118e-31
FAM54B	NS	NS	0.661073	9.06954e-15
FAM57A	NS	NS	3.61841	1.09871e-48
FAM5C	3.46878	4.55628e-28	2.09232	6.17183e-23
FAM60A	0.63729	1.26289e-28	0.553875	1.23723e-32
FAM62B	0.51065	2.21976e-40	0.605398	1.23402e-30
FAM63A	NS	NS	1.95598	7.36968e-15
FAM64A	0.387767	2.12332e-32	0.333752	3.41438e-33
FAM69A	NS	NS	0.582079	2.85819e-28
FAM69B	NS	NS	0.575329	4.85922e-30
FAM73A	1.65351	6.21007e-16	2.71153	3.33745e-16
FAM80A	1.60606	1.47437e-21	NS	NS
FAM82A2	NS	NS	0.644601	3.33158e-30
FAM83D	NS	NS	0.341091	2.52952e-39
FAM84B	2.86778	2.22728e-53	3.94947	2.49399e-52
FAM86A	0.619897	6.52638e-17	0.473957	2.81704e-23
FAM86B1	NS	NS	0.657922	1.26964e-14
FAM86C	NS	NS	0.58724	6.8983e-30
FAM89A	0.525944	7.59008e-39	0.526712	6.4042e-39
FAM89B	1.80817	1.68402e-36	2.40956	8.4485e-54
FAM8A1	3.33199	3.66636e-29	2.57223	3.78188e-31
FAM90A1	6.74632	6.35717e-27	83.1159	9.16312e-31
FAM90A11P	NS	NS	6.53487	4.78753e-14
FAM90A16	NS	NS	2.03633	6.09365e-14
FAM90A17	NS	NS	3.61133	8.73765e-18
FAM90A2P	12.1914	1.29825e-23	101.641	2.26851e-31
FAM90A6P	7.49788	1.1677e-28	95.3462	2.90049e-25
FAM90A7	7.51139	3.84368e-17	67.6107	4.51983e-14
FAM96A	0.538758	2.66197e-18	0.418903	4.36693e-23
FAM96B	0.623646	1.38793e-17	0.443457	2.89381e-26
FANCD2	0.603478	1.01733e-25	0.55875	5.80589e-30
FANCE	0.545856	3.53588e-30	0.484591	7.86782e-35
FANCI	0.649134	4.24821e-24	0.640652	3.70675e-21
FAR1	0.397158	6.28751e-43	0.452949	5.95404e-39
FAR2	NS	NS	0.653825	1.67899e-20
FARSA	NS	NS	0.558921	4.47862e-20
FASN	0.387577	2.53019e-29	0.171914	8.32362e-36
FASTKD2	NS	NS	0.61064	5.32246e-23
FASTKD5	NS	NS	0.554637	2.02062e-21
FAT1	NS	NS	2.71028	4.44106e-40
FBL	NS	NS	0.567526	2.69634e-32
FBLN1	NS	NS	1.6802	5.4022e-26
FBLN2	NS	NS	5.49533	1.7484e-21
FBRS	NS	NS	1.63878	3.97926e-22
FBXL10	NS	NS	3.84901	1.67221e-14
FBXL11	1.77647	1.03589e-28	NS	NS
FBXL14	NS	NS	1.66515	8.15579e-14
FBXL16	NS	NS	0.666993	1.35016e-17
FBXL20	1.5732	9.30861e-19	2.17837	2.56604e-18
FBXL6	0.657034	1.37693e-17	0.612043	1.46006e-26
FBXO11	1.71796	1.74896e-30	2.43097	5.10084e-32
FBXO15	1.59628	1.83603e-25	2.6339	7.82342e-57
FBXO32	0.608008	2.31625e-28	0.661263	1.20352e-22
FBXO33	2.11359	2.31507e-25	2.07972	1.34324e-31
FBXO5	0.441898	1.10634e-32	0.450084	2.54417e-32
FBXO6	NS	NS	1.648	4.16725e-22
FBXW2	2.21886	4.27078e-44	2.4009	1.68983e-37
FBXW7	NS	NS	1.97484	5.82897e-27
FBXW9	0.65669	1.15565e-19	0.660093	3.57246e-19
FCAR	1.63348	3.77747e-26	2.43193	3.70987e-23
FCGBP	2.04187	1.56079e-17	4.7361	4.9235e-32
FCGR2A	NS	NS	2.59437	1.13512e-30
FCHO2	NS	NS	2.09409	1.13917e-18
FCRLB	0.62637	1.64268e-23	NS	NS
FDFT1	NS	NS	0.610466	4.11983e-24
FECH	0.581392	1.04931e-15	0.559881	8.50899e-17
FEN1	0.499414	1.01634e-25	0.536161	8.4602e-24
FERMT2	1.62249	1.26637e-18	2.02334	5.47859e-26
FES	NS	NS	1.57662	1.22028e-12
FEZ1	NS	NS	1.76972	1.11275e-17
FFAR2	NS	NS	1.78431	1.31562e-25
FGF13	2.5051	7.27215e-29	2.23072	2.66734e-30
FGFR3	1.59972	2.95429e-26	2.49759	4.81957e-16
FGFR4	1.66236	1.6137e-16	15.9312	1.2759e-30
FGFRL1	0.344616	2.26252e-46	0.297608	5.09416e-36
FGL1	NS	NS	0.639949	5.15402e-12
FGR	NS	NS	1.5503	9.14135e-18
FH	NS	NS	0.492594	9.2518e-30
FHDC1	0.504761	1.49952e-24	0.471657	1.90499e-26
FHOD1	3.6477	9.03764e-49	3.36681	5.59604e-45
FIBCD1	NS	NS	4.02353	1.59508e-21
FIBP	NS	NS	0.54693	3.25823e-30
FIS1	NS	NS	0.416905	1.35258e-32
FJX1	NS	NS	3.24033	1.10297e-32
FKBP11	0.280928	7.13074e-38	0.385177	5.92639e-35
FKBP14	1.91147	1.57254e-26	3.15237	1.04992e-23
FKBP1A	2.35776	2.99229e-60	2.88892	2.17916e-49
FKBP2	0.581679	5.86243e-28	0.391458	1.29306e-43
FKBP3	NS	NS	0.589422	2.62093e-32
FKBP4	0.477399	3.13195e-33	0.369857	1.90039e-37
FKBP5	0.370042	2.49221e-18	0.339756	3.77146e-19
FKTN	NS	NS	1.59154	9.54223e-19
FLAD1	1.5088	4.70174e-31	1.5256	4.11426e-39
FLJ20021	NS	NS	0.493725	2.82911e-32
FLJ43879	NS	NS	2.35333	4.65427e-23
FLNB	0.298637	1.66081e-52	0.253052	1.42529e-54
FLOT1	NS	NS	1.82868	7.1707e-23
FLOT2	0.437343	1.11359e-29	0.312675	1.65638e-33
FLRT2	5.31233	9.17553e-31	4.12382	2.12892e-26
FLVCR2	1.59423	7.17967e-13	NS	NS
FMR1NB	0.485188	5.87988e-21	0.464497	4.58603e-22
FN1	2.09503	3.97383e-34	NS	NS
FNBP1	NS	NS	1.75206	1.42458e-38
FNBP1L	2.02565	3.55132e-24	1.7042	7.09462e-20
FNDC3A	1.59512	1.68456e-15	NS	NS
FNDC3B	NS	NS	2.43246	4.7559e-38
FNIP2	1.95837	8.26448e-11	1.61779	6.84682e-08
FOLH1	0.483761	4.30992e-30	0.277298	2.39343e-46
FOLH1B	NS	NS	0.60694	1.12357e-24
FOXC1	2.44995	1.79473e-46	2.69949	1.2111e-30
FOXD1	NS	NS	1.84344	4.78269e-26
FOXD4	0.570975	1.00379e-14	0.555736	2.79905e-15
FOXD4L1	0.477258	7.09462e-16	0.458828	1.65955e-14
FOXJ2	1.87499	7.0846e-33	1.81531	2.90446e-26
FOXJ3	1.52256	7.06402e-28	NS	NS
FOXM1	0.611686	2.8715e-20	0.533662	1.39068e-25
FOXO1	NS	NS	1.58304	5.19929e-14
FOXO4	NS	NS	1.85553	1.67232e-27
FOXQ1	NS	NS	5.99563	9.54211e-23
FOXRED2	0.608269	5.83148e-35	0.521098	2.93709e-42
FRAP1	NS	NS	0.524163	1.56649e-32
FRAT2	0.59979	9.0812e-33	NS	NS
FREQ	0.435114	8.57123e-42	0.344727	1.10802e-46
FRG1	NS	NS	1.63767	3.52346e-19
FRG2B	NS	NS	1.76019	1.31269e-13
FRK	1.51394	3.31308e-12	NS	NS
FRMD4A	NS	NS	3.96782	1.12123e-29
FRMD6	NS	NS	2.54746	9.86164e-37
FRMD8	2.74727	9.4213e-27	3.1497	1.1815e-29
FRYL	1.58711	1.38974e-18	1.93753	1.89618e-24
FSCN1	2.37502	3.73699e-42	4.42129	4.36345e-64
FSIP1	NS	NS	0.547393	1.70407e-21
FSTL1	NS	NS	2.31786	2.27305e-25
FTH1	NS	NS	0.529961	1.99411e-32
FTL	2.38161	5.22468e-51	2.47697	6.38094e-43
FTSJ1	NS	NS	0.627144	1.12757e-20
FTSJ2	NS	NS	0.596525	1.04209e-28
FUCA1	NS	NS	2.74733	4.09597e-29
FUK	NS	NS	1.52288	4.52113e-18
FURIN	NS	NS	2.44904	8.68816e-18
FUT8	NS	NS	2.03275	1.43524e-11
FXYD5	NS	NS	2.89497	5.17342e-41
FXYD6	NS	NS	1.76498	1.97701e-26
FZD4	22.707	7.08537e-52	49.5547	2.28567e-50
FZD9	0.395647	1.37977e-49	0.470023	2.1765e-44
G3BP2	NS	NS	1.76902	5.16191e-49
G6PC3	NS	NS	0.500392	3.78209e-30
GAB2	1.51943	9.51066e-22	1.77792	3.99419e-22
GABARAPL1	2.10962	3.30355e-31	1.88336	1.29701e-22
GABARAPL2	1.50719	5.57327e-27	NS	NS
GABBR1	NS	NS	2.1536	8.41096e-39
GABPB2	1.90096	1.03972e-22	NS	NS
GABRB3	0.560104	2.73351e-42	0.599384	1.32858e-39
GAD1	NS	NS	1.71169	3.74294e-31
GADD45A	2.44055	2.56885e-26	2.30394	1.9039e-41
GADD45G	1.69929	1.97161e-21	0.550048	1.76054e-25
GAGE12B	NS	NS	0.604584	3.31924e-36
GAGE12E	NS	NS	0.573491	2.42459e-13
GAGE12F	NS	NS	0.626858	1.58458e-20
GAGE4	NS	NS	0.646802	8.61351e-40
GAGE5	NS	NS	0.638963	5.14089e-27
GAGE6	NS	NS	0.663131	3.8814e-18
GAGE7	NS	NS	0.621756	3.23422e-12
GAK	NS	NS	1.71636	4.74546e-35
GAL	0.296002	4.47675e-45	0.260182	3.79721e-45
GAL3ST4	NS	NS	2.3427	1.72652e-21
GALK1	0.54726	2.45279e-29	NS	NS
GALNT1	0.550692	5.12232e-24	0.478262	2.85699e-28
GALNTL4	6.95185	8.40353e-29	4.19686	1.47399e-29
GAMT	0.502911	5.07031e-41	0.366901	1.08533e-47
GAPDH	1.53185	2.64134e-23	NS	NS
GARNL4	1.72192	2.92424e-36	2.4067	5.57105e-43
GARS	0.612339	5.88185e-24	NS	NS
GART	NS	NS	0.662697	1.20722e-20
GATA2	2.83393	1.02438e-34	3.62165	4.58097e-37
GATA5	NS	NS	1.60692	7.14422e-20
GBA	NS	NS	2.02102	8.61332e-37
GBA2	1.58875	1.25341e-09	2.08238	3.07062e-25
GBAS	NS	NS	0.414607	1.07198e-34
GBE1	2.25425	4.93061e-27	3.4418	3.7354e-70
GBP2	2.8944	7.96845e-36	1.94195	3.6642e-22
GCAT	0.660792	2.3937e-16	0.464119	6.97213e-27
GCHFR	NS	NS	0.647324	1.84182e-20
GCN1L1	NS	NS	0.562252	2.2926e-21
GCNT1	0.44095	1.23761e-34	0.563448	7.46741e-27
GCNT2	0.664366	8.4021e-17	0.653394	4.37658e-14
GCNT3	NS	NS	1.55759	7.72646e-16
GCSH	0.483191	2.0578e-34	0.167532	2.30753e-44
GDPD5	22.2267	5.05067e-49	12.4952	2.6216e-39
GEMIN6	0.570886	2.53256e-24	0.420272	3.46274e-32
GEMIN8	0.636073	2.97254e-23	0.665675	5.42897e-17
GFM1	0.597825	2.66237e-22	0.574954	9.01883e-24
GFOD1	5.61751	2.39155e-42	8.10644	5.21197e-43
GFOD2	1.78823	1.51874e-26	NS	NS
GFPT1	0.628348	5.48145e-22	0.534807	2.09894e-27
GGCT	NS	NS	0.643813	1.79713e-21
GGH	0.520936	9.21306e-19	0.495309	5.45241e-20
GHDC	0.400482	7.09737e-43	0.377401	1.835e-44
GHR	0.605457	5.23494e-16	0.505325	3.09364e-20
GIMAP2	1.55587	2.4324e-16	2.46644	2.32389e-18
GIMAP8	NS	NS	3.93504	3.6224e-31
GINS2	0.290157	8.08042e-36	0.289012	6.98435e-36
GIPC1	1.95068	1.42042e-49	NS	NS
GIT1	1.60504	6.341e-16	NS	NS
GJA1	12.9317	6.21637e-34	38.0927	7.67467e-46
GLA	2.78423	1.57095e-46	4.63059	8.7847e-39
GLB1L2	NS	NS	0.571581	2.69456e-19
GLDC	NS	NS	0.256535	6.80732e-30
GLIPR2	NS	NS	2.67518	5.99779e-47
GLO1	0.388209	1.41335e-62	0.323696	2.61184e-66
GLRX	3.31303	2.54976e-34	2.19468	4.75367e-38
GLRX2	0.585421	1.3172e-18	0.622602	1.75514e-10
GLRX5	NS	NS	0.601294	7.16223e-37
GLT25D1	0.561166	4.46541e-31	NS	NS
GLT8D1	NS	NS	1.59083	1.43743e-17
GLTSCR2	NS	NS	1.56062	7.34304e-20
GLUD1	0.467986	3.56927e-32	0.468316	2.62026e-32
GLYATL1	0.552939	1.57787e-11	0.586381	1.34502e-10
GMDS	NS	NS	0.546873	3.69438e-41
GMEB2	NS	NS	1.5687	7.10408e-31
GMFB	0.58807	6.63089e-26	0.515396	4.3226e-30
GMIP	1.61189	1.75415e-21	NS	NS
GMNN	0.511249	1.67852e-21	0.381438	1.48555e-27
GMPPB	0.654099	1.05493e-13	0.544646	2.14723e-22
GMPR	2.8968	1.81516e-31	4.94492	9.00804e-36
GMPS	0.65993	1.42219e-22	0.586755	3.08627e-28
GNAI1	1.89931	1.11432e-21	NS	NS
GNAI2	1.6617	2.28942e-25	2.14811	1.1951e-28
GNAL	NS	NS	1.80469	5.99311e-15
GNB2	NS	NS	1.60841	3.9258e-19
GNG10	0.62559	6.21987e-21	0.59774	1.06082e-22
GNG5	NS	NS	0.655855	7.4078e-19
GNG7	NS	NS	1.53527	1.75438e-18
GNL1	NS	NS	1.62557	7.88424e-22
GNL3	NS	NS	0.545807	2.92487e-42
GNPDA1	1.6072	1.58488e-37	2.32119	7.3352e-34
GNPDA2	NS	NS	0.641842	6.2925e-20
GNPTG	NS	NS	1.56663	8.99531e-17
GNS	2.28716	4.86134e-36	2.56167	2.86294e-63
GOLGA9P	NS	NS	1.73832	2.52264e-21
GOLGB1	NS	NS	1.94518	1.12109e-28
GOLM1	NS	NS	0.578312	9.26749e-25
GOLPH3	NS	NS	3.19189	1.23674e-42
GOLPH3L	3.32047	7.58753e-38	2.66468	6.1352e-28
GOLPH4	2.88509	2.48737e-34	NS	NS
GOLT1A	0.538358	5.30971e-30	0.341118	1.6327e-39
GON4L	NS	NS	1.89167	4.84933e-23
GOT1	NS	NS	1.807	1.24493e-49
GOT2	NS	NS	0.62947	1.23836e-24
GPATCH4	0.627865	8.72275e-17	0.615648	2.83222e-17
GPBP1	NS	NS	1.54814	9.46831e-22
GPC2	2.12197	7.78497e-25	1.78557	2.98616e-10
GPD1L	0.602633	9.56006e-20	0.458484	2.65e-28
GPER	0.60652	2.48026e-28	NS	NS
GPN3	0.534049	4.22302e-23	0.452881	5.03e-27
GPNMB	1.76784	1.07507e-19	1.54711	9.82359e-20
GPR1	1.84666	6.9023e-08	2.47664	1.03066e-08
GPR116	1.95577	5.67265e-29	NS	NS
GPR126	NS	NS	0.284176	4.45087e-31
GPR137	1.50654	2.86973e-30	1.61389	1.12526e-32
GPR137C	NS	NS	1.50138	5.27829e-14
GPR160	NS	NS	0.607953	5.96844e-19
GPR162	NS	NS	1.67591	1.03963e-38
GPR172A	NS	NS	0.547305	1.69111e-26
GPR180	NS	NS	0.574869	2.13857e-24
GPR19	NS	NS	1.85587	4.35472e-29
GPR3	NS	NS	2.31142	2.44359e-24
GPR35	NS	NS	2.26068	1.1141e-21
GPR56	NS	NS	0.338044	7.63377e-55
GPRC5C	5.60359	5.1228e-23	9.60023	2.9252e-41
GPRC5D	2.31721	9.02915e-36	2.65012	6.29864e-27
GPSM2	0.627508	1.35227e-28	0.626007	4.12825e-28
GPT	0.614411	5.65615e-21	NS	NS
GPT2	0.23266	8.33763e-41	0.203981	3.31976e-41
GPX1	1.68957	1.56785e-40	NS	NS
GPX4	NS	NS	1.79453	1.20664e-27
GRAMD1A	2.21115	1.93274e-41	3.47669	6.69445e-36
GRAMD1B	2.0738	1.47153e-16	5.71829	2.96767e-22
GRAMD3	2.49814	7.34433e-33	2.37449	6.48069e-27
GRB10	0.505851	4.45608e-19	0.465587	3.75727e-18
GRHPR	0.613895	1.73419e-21	0.393409	1.43158e-31
GRIK1	NS	NS	2.62186	6.46949e-32
GRIPAP1	1.76654	8.42793e-21	2.70188	1.84314e-18
GRK5	NS	NS	2.15225	4.86874e-31
GRM4	NS	NS	1.70931	1.07093e-27
GRN	1.70441	1.93455e-22	3.40044	3.77796e-36
GRPEL1	0.64091	1.65481e-22	0.415384	1.49956e-37
GRPEL2	0.468374	1.54068e-43	NS	NS
GRPR	2.40096	2.73573e-17	NS	NS
GRSF1	0.526537	2.08675e-34	0.420314	9.73198e-41
GRTP1	NS	NS	0.456116	2.77198e-26
GSDMB	1.76285	5.12456e-25	2.10872	2.63451e-30
GSK3B	2.64205	1.97998e-52	3.16563	3.71726e-45
GSN	1.57755	1.54447e-15	NS	NS
GSPT2	1.59439	3.35345e-22	1.70395	1.31604e-20
GSR	NS	NS	0.667796	2.5321e-15
GSTA2	0.650562	6.39273e-10	NS	NS
GSTO1	2.57299	1.23637e-34	2.41399	2.74579e-40
GSTTP2	NS	NS	1.91591	7.97471e-12
GSTZ1	0.574163	1.1591e-49	0.635111	6.78523e-11
GTF2E1	NS	NS	0.657	1.84012e-25
GTF2E2	NS	NS	0.535521	6.2612e-51
GTF2F1	NS	NS	3.96798	5.89467e-23
GTF2F2	0.653703	9.2051e-30	0.495308	9.61271e-44
GTF2H2	NS	NS	0.571684	9.9937e-24
GTF2H2B	NS	NS	0.43946	1.77386e-29
GTF2IRD2B	0.487095	1.09098e-22	0.435994	4.22534e-25
GTF3A	0.663518	2.6216e-19	0.368385	8.03975e-36
GTF3C6	NS	NS	0.387906	1.48922e-28
GTSE1	0.618677	1.88313e-22	0.6103	9.97788e-22
GUCY1A3	3.62494	3.36699e-29	NS	NS
GUSBL1	NS	NS	0.558276	2.56564e-20
GYG1	NS	NS	0.634757	1.10908e-20
GYG2	0.577238	1.46196e-19	0.663157	2.37253e-14
H1F0	NS	NS	1.68184	3.49943e-34
H2AFJ	1.95405	2.77696e-27	2.28887	4.20368e-31
H2AFX	0.579387	4.48584e-25	0.522441	3.62354e-30
H2AFY	2.62109	2.23341e-41	2.66077	5.52477e-36
H2AFZ	0.391582	4.86335e-34	0.565877	2.46394e-25
HABP4	NS	NS	1.71972	1.50506e-16
HADH2	0.645053	3.46337e-23	0.405125	3.84054e-39
HAGH	NS	NS	0.552032	4.96457e-29
HAGHL	0.574686	1.51748e-19	0.543341	1.3154e-20
HARS2	NS	NS	0.517407	5.23194e-35
HAS3	2.29459	3.15045e-26	7.57664	4.56689e-36
HAUS4	NS	NS	0.607469	1.89713e-24
HAVCR2	2.35585	1.26901e-20	9.99396	6.13796e-49
HAX1	NS	NS	0.557673	2.77246e-20
HBA2	NS	NS	2.21559	1.03912e-09
HBP1	1.70986	1.27334e-22	1.8814	1.70061e-26
HBQ1	0.558761	2.29843e-18	0.523657	3.63551e-20
HCFC1	NS	NS	1.60281	2.16522e-29
HCG27	NS	NS	1.53426	3.04792e-20
HCLS1	1.73908	7.09295e-25	1.79786	1.47436e-33
HCST	1.57703	1.42341e-21	1.78326	1.24987e-21
HDAC7	NS	NS	1.51758	2.71647e-17
HDDC2	0.610167	1.57718e-31	0.162048	7.91026e-57
HDDC3	NS	NS	0.479866	5.84496e-49
HDGF	NS	NS	0.554763	1.92247e-39
HDGFRP3	NS	NS	1.65194	3.03702e-32
HDHD1A	0.567093	4.56451e-35	0.58625	8.59212e-32
HDHD2	0.28034	1.77952e-34	0.213741	5.65688e-36
HEATR2	0.583836	1.07487e-22	0.512686	2.10161e-31
HEBP2	NS	NS	0.558718	1.71482e-26
HECTD3	NS	NS	1.67787	4.15522e-23
HEG1	NS	NS	2.15395	1.68648e-18
HELZ	NS	NS	1.66229	1.4692e-21
HERC4	1.62907	9.54963e-28	1.54781	5.28716e-20
HERC5	0.606954	1.10862e-31	1.73345	1.08816e-39
HES1	2.11897	1.88402e-31	3.36911	1.73215e-42
HES4	0.449427	2.29802e-30	0.324637	1.6129e-37
HES6	0.205381	4.01507e-22	0.309814	4.4966e-20
HEXB	1.79226	6.14801e-34	2.67749	2.6025e-44
HEY1	2.05235	1.98936e-14	10.2332	7.69399e-38
HGD	0.540294	4.86812e-22	0.297036	5.92236e-38
HGS	NS	NS	1.53695	1.70643e-42
HIATL2	1.63401	2.96557e-26	2.37075	6.75737e-34
HIF1A	3.11641	2.44474e-38	2.08677	4.17717e-34
HIGD1A	NS	NS	0.663325	9.11946e-19
HINT1	1.56145	6.94762e-39	NS	NS
HIRIP3	0.591677	1.79013e-29	NS	NS
HIST1H2AC	1.65149	1.02918e-27	1.87455	1.39413e-20
HIST1H2AE	1.7367	6.83396e-21	2.24345	1.09698e-28
HIST1H2AM	2.15013	9.83199e-20	2.09086	2.55673e-27
HIST1H2BC	2.90881	8.51033e-24	2.20422	2.25027e-24
HIST1H2BD	NS	NS	1.77996	1.70642e-20
HIST1H2BE	2.07013	1.20394e-32	1.71063	3.05222e-23
HIST1H2BG	2.02949	5.23547e-29	3.10889	7.80364e-37
HIST1H2BJ	NS	NS	1.50483	1.49403e-07
HIST1H3D	NS	NS	1.57456	2.35875e-13
HIST1H4C	0.281092	1.65132e-59	0.164631	2.36818e-59
HIST1H4E	1.96201	9.5917e-26	1.71762	5.23339e-26
HIST1H4H	2.02386	8.11707e-34	1.51009	7.64052e-18
HIST1H4J	1.69012	1.65311e-26	1.9974	2.7421e-21
HIST1H4K	2.35664	6.81924e-36	2.72826	6.78854e-24
HIST2H2AA3	1.66567	3.6211e-05	3.07485	1.93603e-20
HIST2H2AB	NS	NS	2.19426	2.11999e-16
HIST2H2AC	1.88947	2.48733e-17	3.33101	5.27449e-32
HIST2H3A	NS	NS	6.75225	3.33824e-13
HIST2H4A	1.67568	4.80309e-23	2.35639	1.78609e-24
HIST2H4B	NS	NS	1.84914	3.09956e-24
HJURP	NS	NS	3.01278	1.0402e-21
HK1	NS	NS	0.617985	1.37387e-33
HK2	0.582249	2.07487e-19	0.577464	1.48278e-14
HKR1	1.52452	9.30725e-17	NS	NS
HLA-A	NS	NS	1.9602	2.47133e-07
HLA-C	2.00148	2.67673e-14	5.71164	3.26896e-37
HLA-DMB	3.89393	5.0318e-24	4.1694	1.57997e-21
HLA-DRB3	2.4446	7.43637e-29	1.87637	3.74301e-16
HLA-E	2.27711	1.8376e-32	5.61277	1.46883e-57
HLA-H	NS	NS	2.08515	6.37352e-25
HLTF	0.415251	2.02231e-34	0.626049	3.16409e-20
HLX	2.82926	1.44081e-26	7.35295	2.72625e-52
HM13	0.606036	1.99825e-15	0.505101	3.02288e-23
HMBOX1	NS	NS	1.66526	5.31794e-17
HMBS	0.447209	6.41101e-24	0.314488	1.27717e-42
HMG20B	NS	NS	0.606553	1.05459e-24
HMGA1	0.571151	1.30094e-32	NS	NS
HMGB1	NS	NS	0.644398	4.09141e-14
HMGB1L1	0.607563	2.02907e-22	0.402556	1.26231e-35
HMGB2	0.472128	3.26349e-29	0.448297	1.82903e-30
HMGCR	0.543169	8.66565e-25	0.505441	8.24061e-27
HMGCS1	0.613716	3.75986e-21	0.502142	5.75474e-28
HMGCS2	NS	NS	0.0432181	4.46027e-71
HMGN2	0.49614	3.46543e-39	0.542633	5.17123e-35
HMGN4	0.32522	2.84663e-37	0.446231	6.24434e-32
HMMR	0.24541	1.70461e-48	0.197157	3.97301e-45
HMOX1	2.35034	2.48974e-25	3.29577	5.55692e-34
HN1	0.599044	9.62058e-24	0.358841	3.00632e-38
HN1L	0.587312	3.22023e-18	0.553539	5.28418e-20
HNRNPA1	NS	NS	0.599176	4.97382e-22
HNRNPAB	NS	NS	0.603781	6.59942e-33
HNRNPC	0.497637	1.0732e-26	0.51584	1.71536e-25
HNRNPCL1	NS	NS	2.64177	4.92574e-13
HNRNPD	NS	NS	0.619979	3.012e-32
HNRNPU	1.73336	2.77166e-21	2.53234	3.15392e-21
HNRPA2B1	0.650081	8.98646e-17	0.563113	1.98974e-20
HNRPDL	0.497348	2.18524e-31	0.499195	6.164e-33
HNRPH3	NS	NS	0.625545	1.59577e-29
HNRPUL2	0.554185	4.51102e-27	0.552336	1.02649e-26
HOMER2	0.571186	2.21291e-27	0.295078	2.24259e-43
HOMER3	1.98501	3.43735e-15	2.99948	2.68211e-15
HOXA5	1.53855	3.84269e-26	1.58251	1.92031e-24
HOXB13	0.362535	9.81469e-33	0.220166	9.49394e-36
HOXB5	1.68487	3.10107e-14	NS	NS
HOXB8	NS	NS	1.56429	1.52975e-20
HOXC6	0.561721	3.90763e-32	0.613921	5.85655e-30
HP1BP3	NS	NS	1.50324	3.24998e-11
HPGD	2.5255	2.17995e-44	NS	NS
HPN	NS	NS	0.661033	1.77069e-18
HPRT1	NS	NS	0.523157	3.27433e-19
HPS1	NS	NS	1.64678	9.89424e-19
HPS4	NS	NS	1.50885	6.01134e-22
HPSE	2.24531	1.56092e-22	13.4945	7.26971e-42
HRAS	0.617167	1.15005e-23	0.467557	1.80026e-33
HRASLS3	NS	NS	0.55702	6.41346e-25
HSBP1	0.493378	1.19926e-47	0.378638	5.51624e-57
HSD11B2	4.4133	1.56788e-44	1.57166	1.10056e-09
HSD17B1	1.7348	5.16278e-23	2.07987	9.69629e-38
HSD17B11	2.41457	1.06585e-21	NS	NS
HSD17B12	0.35767	9.19879e-33	0.476933	4.22413e-29
HSD17B14	1.61793	3.12892e-15	2.55855	7.02442e-35
HSD17B2	1.54425	8.36366e-14	NS	NS
HSD17B7	1.69405	5.8283e-23	2.09833	2.19426e-21
HSD17B8	0.641136	1.42453e-05	0.325831	1.62032e-08
HSDL2	NS	NS	0.54566	2.50885e-39
HSPA14	1.82225	7.15707e-17	2.64015	8.35918e-27
HSPA4	1.87255	1.10912e-33	NS	NS
HSPA5	0.316514	4.87395e-27	0.37103	3.38085e-26
HSPA6	NS	NS	4.49773	6.98614e-39
HSPA7	NS	NS	1.96005	3.54542e-29
HSPB1	0.460236	5.74827e-50	0.36894	6.47867e-57
HSPB8	2.60829	4.54245e-26	2.1362	5.88915e-23
HSPBAP1	NS	NS	1.61465	3.48778e-21
HSPBL2	0.307685	2.57047e-39	0.235277	4.93084e-43
HSPD1	0.568462	2.34751e-21	0.619938	4.89229e-23
HSPE1	0.634283	0.010314	0.509027	0.000763439
HTATIP2	NS	NS	0.615343	4.00832e-15
HTR3A	NS	NS	1.52716	3.49852e-20
HTRA1	NS	NS	1.73288	1.30369e-22
HTRA4	1.98708	2.54312e-14	17.5637	2.89957e-18
HUWE1	NS	NS	1.58631	2.95058e-14
HYAL1	0.467397	2.86393e-32	0.562538	3.62292e-27
IAH1	0.60566	7.35911e-20	0.47705	1.25991e-26
IARS	0.589265	1.13636e-27	0.471585	1.67337e-35
IARS2	NS	NS	0.511561	2.45831e-33
IBTK	NS	NS	0.64329	9.36993e-26
ICA1	1.67794	4.10373e-24	2.51968	3.8226e-27
ICAM3	NS	NS	0.64187	2.07724e-31
ICMT	0.464079	5.75297e-29	0.425298	4.32037e-31
ICT1	0.606142	5.56979e-35	0.382197	2.74131e-54
ID1	1.78689	1.00096e-09	5.36881	2.79813e-39
ID2	4.30924	4.64139e-21	5.25862	5.83514e-42
ID3	4	1.01403e-43	7.90387	5.62816e-43
IDH2	NS	NS	0.615931	2.25114e-30
IDH3A	0.450128	8.91176e-42	0.407991	3.04093e-44
IDH3G	NS	NS	0.604562	3.55511e-31
IDO1	NS	NS	1.54933	3.12654e-16
IDS	1.8404	5.87702e-23	2.01728	1.64001e-27
IDUA	1.84576	7.78348e-33	1.58265	3.20532e-20
IER2	1.66855	3.76516e-14	2.04954	1.34135e-16
IER3	NS	NS	2.21071	4.84674e-14
IER3IP1	NS	NS	0.571121	1.36262e-23
IER5	NS	NS	4.67535	7.60767e-44
IER5L	1.80233	4.25826e-18	5.47914	7.3677e-39
IFI27L2	NS	NS	1.77885	3.54253e-20
IFI35	NS	NS	1.60939	9.20373e-18
IFI44	8.77022	5.54546e-40	6.43005	2.23192e-47
IFI6	3.84187	6.03215e-28	4.28025	1.02667e-47
IFIH1	NS	NS	2.41649	8.24564e-34
IFIT1	4.00619	4.32079e-50	2.45876	2.04264e-28
IFIT2	3.27169	1.33365e-22	7.52644	3.96033e-33
IFITM2	2.2774	2.46441e-62	6.45818	2.98612e-54
IFITM3	2.44456	4.83675e-30	6.4336	3.89204e-41
IFNGR1	0.606233	7.48588e-25	0.616838	4.18956e-22
IFRD1	2.00022	4.06871e-22	4.48333	1.51877e-49
IFRD2	0.610969	2.36489e-20	0.445374	6.0685e-30
IFT122	NS	NS	0.66208	2.0469e-16
IFT20	2.06638	5.41844e-23	1.91384	1.61209e-22
IGFBP2	0.550447	1.35016e-11	0.625082	1.88296e-09
IGFBP3	23.9878	2.35024e-33	26.0257	6.10334e-46
IGFBP5	NS	NS	63.622	7.32705e-39
IGFBP6	1.92794	3.39697e-14	7.7145	1.55028e-18
IGFL1	NS	NS	2.29348	3.99336e-12
IGFL2	NS	NS	5.56082	1.75336e-09
IGFL3	NS	NS	2.17525	9.69344e-23
IGSF9	0.573748	9.06574e-24	0.448558	1.27314e-31
IKBKB	1.50997	1.74884e-18	NS	NS
IKBKG	3.39812	5.44812e-36	3.14643	1.04236e-49
IL10	1.78748	7.95415e-27	2.50316	3.73852e-27
IL11RA	0.65893	2.34119e-29	NS	NS
IL13RA1	NS	NS	2.25549	1.83484e-30
IL17RB	0.477756	1.73059e-35	0.475819	3.45813e-35
IL17RD	1.70289	1.60331e-29	2.6352	1.96796e-24
IL18	NS	NS	1.69726	8.23846e-18
IL18BP	12.9891	1.04878e-33	9.2327	5.68085e-43
IL1RAPL1	0.55466	1.6473e-27	0.625798	6.35319e-23
IL20	2.90679	4.78197e-32	4.49929	2.3991e-44
IL24	28.777	1.58498e-50	24.9494	2.51271e-48
IL27RA	NS	NS	2.54312	2.99763e-34
IL32	NS	NS	0.636107	7.19441e-16
IL8	NS	NS	2.10479	6.8773e-12
ILF3	NS	NS	0.662381	5.28701e-25
ILK	NS	NS	2.2277	5.52348e-50
ILVBL	NS	NS	0.654741	1.20672e-27
IMMP2L	NS	NS	0.478108	4.14202e-47
IMMT	NS	NS	0.577349	1.06825e-36
IMP3	0.401237	4.20299e-61	0.319535	6.91071e-67
IMP4	NS	NS	0.550255	7.61959e-41
IMPA1	NS	NS	0.507231	4.94425e-22
IMPA2	0.451696	1.40318e-41	0.32197	1.47995e-50
IMPDH1	0.663563	8.15273e-15	0.485261	1.79697e-23
IMPDH2	0.581273	2.65272e-27	0.355527	1.70542e-39
INADL	1.55036	1.9197e-23	1.51526	2.72762e-15
INCA1	NS	NS	1.68163	2.15933e-17
ING4	1.50421	1.07394e-11	1.54533	1.25884e-12
INHBB	NS	NS	2.81998	2.11241e-47
INMT	NS	NS	6.08329	6.14828e-29
INO80C	0.577677	2.79957e-32	0.60125	1.7388e-28
INO80D	NS	NS	1.63224	4.24727e-17
INPP5A	1.89802	3.17122e-19	NS	NS
INPP5K	NS	NS	2.74659	1.64549e-28
INSIG1	0.34402	4.20597e-34	0.396998	1.97572e-32
INSM1	NS	NS	1.5822	5.94023e-19
INTS3	1.67936	1.25891e-44	NS	NS
INTS4	1.82921	7.2754e-28	2.19228	1.33409e-26
INTS7	1.50886	2.24633e-13	1.55415	4.68395e-17
INTU	NS	NS	1.59104	4.06608e-15
IPO4	0.553974	3.51764e-29	0.405849	1.25186e-38
IPO5	NS	NS	0.628662	5.14491e-22
IPO8	NS	NS	0.613659	3.29875e-27
IQCB1	NS	NS	1.56419	2.37058e-20
IQGAP2	NS	NS	2.45241	2.13291e-28
IQSEC2	NS	NS	1.52126	1.00051e-14
IRAK1	NS	NS	0.483925	1.37108e-31
IRF1	1.75866	1.5879e-23	2.01423	4.37825e-34
IRF2BP2	1.97924	1.2622e-33	1.74084	1.68099e-19
IRF3	NS	NS	1.79415	8.09431e-23
IRF6	1.69146	3.70458e-28	NS	NS
IRS1	NS	NS	2.0839	1.8508e-29
IRX2	0.64384	1.78402e-20	NS	NS
IRX3	0.598686	9.06661e-22	NS	NS
ISCA1	NS	NS	0.595	5.56198e-28
ISCA1L	NS	NS	0.604292	7.63452e-16
ISG15	2.30909	4.0648e-47	NS	NS
ISG20L2	NS	NS	0.556545	2.44031e-21
ITFG1	1.79746	7.63874e-28	1.57598	1.88841e-21
ITFG3	NS	NS	1.61781	5.06431e-24
ITGA10	9.2372	2.12772e-38	24.095	7.35292e-53
ITGA2	1.85658	1.82995e-29	1.80439	1.61145e-32
ITGA5	2.59868	1.77418e-27	4.30519	9.86413e-59
ITGA6	2.0354	3.12945e-26	NS	NS
ITGAE	NS	NS	0.596932	6.63337e-27
ITGB1BP1	0.609083	2.38965e-24	0.535637	4.17472e-30
ITGB3BP	0.631642	9.03838e-25	0.518777	1.71119e-33
ITGB5	2.95707	6.37338e-31	4.84417	7.13626e-50
ITGB7	NS	NS	1.63193	1.77637e-23
ITM2C	0.529395	3.00781e-27	0.60928	1.12664e-21
ITPA	0.398923	8.64757e-23	0.372457	3.12475e-24
ITPK1	0.535134	6.15031e-35	0.45174	2.87594e-40
ITPKB	5.97519	6.01172e-38	9.64022	2.54246e-41
ITPR1	1.7876	1.13288e-24	2.76652	7.84303e-37
ITPR3	NS	NS	2.16644	1.05266e-65
IVD	NS	NS	0.525173	5.91411e-37
JAG1	NS	NS	1.8964	2.71109e-23
JAG2	0.633233	7.12657e-23	0.523264	2.44333e-31
JAM3	NS	NS	3.44277	9.84053e-28
JARID1A	1.54144	1.33968e-18	2.21803	1.58695e-27
JARID2	1.75072	1.26353e-23	2.04528	1.19022e-21
JMJD1A	1.56677	3.95207e-22	2.21846	6.96287e-16
JMJD1C	5.34763	3.0094e-35	5.57414	4.92109e-46
JMJD8	0.650875	7.77953e-28	0.617438	3.04796e-30
JOSD1	1.65507	1.69908e-18	1.69285	6.58156e-29
JPH1	0.654494	1.52068e-25	0.558414	3.58316e-33
JUN	NS	NS	2.38677	9.53354e-25
JUNB	NS	NS	1.56417	2.35077e-18
JUND	NS	NS	1.54956	3.16744e-26
JUP	2.1141	1.27173e-53	1.64119	2.24501e-35
KARS	NS	NS	0.615543	1.99406e-22
KAT2A	NS	NS	0.394073	5.25791e-57
KAT2B	2.18567	6.37484e-27	1.95674	2.63668e-21
KATNAL2	NS	NS	1.96565	3.30693e-31
KBTBD4	NS	NS	0.568986	7.06421e-26
KCNA1	NS	NS	2.14456	1.15256e-09
KCND2	0.59955	1.43359e-26	0.603171	4.31905e-26
KCNG1	0.582558	3.18131e-18	0.532863	4.82641e-21
KCNIP3	NS	NS	1.58174	1.342e-16
KCNJ2	2.57061	1.39173e-18	3.37259	1.03294e-19
KCNK1	0.664509	5.37047e-16	NS	NS
KCNMA1	NS	NS	4.04098	2.65636e-28
KCNMB3	1.55352	7.92146e-13	2.07042	1.01707e-23
KCNN2	0.388043	1.73694e-31	0.393731	1.55483e-30
KCNN3	NS	NS	1.79372	8.77221e-32
KCNU1	0.580747	1.47158e-22	0.553017	2.63472e-24
KCTD13	NS	NS	0.657078	2.06464e-20
KCTD20	1.51132	2.98475e-24	1.82901	3.43249e-27
KCTD3	0.561074	1.35297e-22	0.586427	1.34345e-24
KDM5B	NS	NS	1.8662	4.23681e-23
KEAP1	1.7206	1.47296e-29	2.2745	1.61724e-41
KHDC1L	NS	NS	10.0224	1.45265e-18
KHDRBS3	2.01068	5.78257e-41	2.2201	6.44784e-27
KIAA0040	1.85068	1.20448e-17	NS	NS
KIAA0101	0.21772	1.84836e-65	0.147186	1.52765e-65
KIAA0174	1.54385	1.48515e-25	NS	NS
KIAA0182	NS	NS	0.603524	1.13281e-17
KIAA0196	1.74959	6.79366e-25	1.8454	1.7458e-27
KIAA0247	2.7893	3.49946e-33	NS	NS
KIAA0319L	0.556476	2.46694e-33	0.446891	1.25265e-40
KIAA0355	NS	NS	1.77764	2.44228e-29
KIAA0367	0.107163	1.58545e-57	0.101109	3.58647e-57
KIAA0415	NS	NS	1.63636	3.64404e-23
KIAA0430	2.33148	4.7484e-34	2.89238	5.7334e-41
KIAA0514	NS	NS	0.351108	1.11651e-27
KIAA0564	0.663104	2.85292e-19	0.668868	2.07063e-24
KIAA0586	1.50456	4.72818e-18	NS	NS
KIAA0664	NS	NS	0.62276	8.58219e-24
KIAA0831	NS	NS	2.48893	3.06657e-42
KIAA0895L	2.04901	1.16233e-15	1.62507	3.28702e-15
KIAA0907	1.78516	5.18526e-22	2.85571	1.10269e-18
KIAA0913	1.57846	1.22272e-24	1.87014	1.83691e-29
KIAA1012	1.79215	7.75904e-31	3.07915	3.1393e-24
KIAA1147	NS	NS	0.616543	2.36598e-28
KIAA1199	3.33704	1.0173e-08	2.26565	3.31079e-13
KIAA1211	2.37977	1.13582e-21	2.41435	9.04477e-31
KIAA1244	NS	NS	0.317175	4.27507e-42
KIAA1267	1.89207	1.37808e-22	1.96476	1.10946e-26
KIAA1310	2.62596	4.35176e-40	2.5047	4.88333e-44
KIAA1370	4.39051	8.16087e-32	2.3798	5.33891e-24
KIAA1430	0.585929	4.69655e-22	0.483233	2.19285e-26
KIAA1522	NS	NS	0.527659	3.17183e-21
KIAA1539	1.85084	3.3353e-26	2.10642	4.31987e-49
KIAA1641	2.0459	3.99772e-28	1.94546	3.47206e-21
KIAA1671	0.538837	1.46731e-29	0.458282	5.23129e-34
KIAA1683	2.42608	4.05588e-46	8.50261	1.07166e-33
KIAA1751	NS	NS	1.84881	5.76866e-16
KIAA1797	1.63768	1.87034e-32	NS	NS
KIAA1875	NS	NS	1.50954	1.04763e-18
KIAA1949	1.6233	5.39972e-19	1.9696	1.9975e-34
KIAA1967	0.663749	2.83343e-19	0.480969	2.21476e-35
KIAA2010	NS	NS	1.96395	1.169e-37
KIF11	0.639994	5.68277e-18	0.592911	1.93098e-20
KIF13B	2.31818	5.69253e-39	1.56513	3.44359e-16
KIF14	0.572444	2.85493e-26	0.546596	9.90881e-29
KIF1A	0.481365	1.40983e-48	0.653859	4.09177e-30
KIF1B	NS	NS	1.63712	4.4982e-17
KIF20A	0.305761	8.72606e-44	0.251013	1.28311e-45
KIF20B	0.543552	2.89986e-30	NS	NS
KIF23	0.593954	3.44247e-24	0.563187	6.40648e-26
KIF2C	0.421271	5.98903e-37	0.384853	7.05327e-39
KIF3B	0.432763	6.27172e-37	0.418198	7.50274e-38
KIF4A	0.60642	1.9207e-24	0.580154	2.86608e-26
KIF4B	NS	NS	1.60188	4.45829e-21
KIF5B	2.28748	1.2403e-33	NS	NS
KIF5C	0.6323	8.57894e-23	NS	NS
KIFC1	0.508393	1.73201e-26	0.476375	5.49503e-28
KIFC2	0.544223	3.84862e-21	0.533204	1.62616e-21
KITLG	NS	NS	3.32588	1.22843e-23
KLC1	0.553963	2.41296e-32	0.543157	6.82193e-33
KLF11	NS	NS	1.6001	2.69291e-17
KLF2	NS	NS	7.82801	1.12533e-26
KLF6	NS	NS	4.1041	4.06845e-32
KLF9	0.59973	1.4872e-32	2.03256	1.77019e-35
KLHDC5	0.65761	5.16416e-28	0.668622	2.21672e-30
KLHDC9	0.568464	1.57748e-23	0.411571	7.22443e-33
KLHL1	0.348447	2.63486e-41	0.306584	4.63776e-41
KLHL28	NS	NS	1.72167	1.51993e-12
KLHL29	NS	NS	0.608851	1.72327e-22
KLHL35	NS	NS	0.624744	3.63364e-28
KLHL5	NS	NS	1.60253	3.26381e-29
KLHL7	NS	NS	1.54252	7.0838e-22
KLK15	NS	NS	0.592304	8.64764e-22
KLK2	0.639617	1.44447e-21	0.415142	2.65693e-42
KLK3	NS	NS	0.402562	1.05463e-22
KLK4	NS	NS	0.111321	5.49149e-52
KLK6	NS	NS	6.45961	4.88821e-16
KLKP1	NS	NS	0.579158	6.87656e-22
KNTC1	0.547888	5.00762e-30	1.97877	1.65724e-18
KPNA2	0.656172	2.3688e-14	NS	NS
KPNA4	1.62753	3.62539e-37	1.62237	1.68421e-38
KREMEN2	NS	NS	2.81973	3.19256e-26
KRT10	0.281649	7.85983e-38	0.18938	2.54307e-37
KRT13	NS	NS	2.8894	4.30563e-08
KRT15	2.98844	1.43647e-11	5.90902	8.53427e-17
KRT18	0.660343	4.59075e-13	0.652896	5.06575e-18
KRT18P13	1.50701	5.24964e-19	NS	NS
KRT19	0.56993	1.95717e-17	0.608477	5.57297e-15
KRT37	1.82178	6.05129e-10	3.2414	1.58039e-17
KRT75	2.74092	9.05893e-35	3.02133	5.18655e-38
KRTAP20-2	NS	NS	1.59979	1.23165e-11
KRTCAP3	0.353045	6.00002e-42	0.218109	5.34797e-44
LACTB	0.522	2.83919e-32	0.555942	2.39182e-28
LACTB2	0.336723	1.17099e-50	0.23427	1.33313e-52
LALBA	NS	NS	4.12941	1.21042e-23
LAMA1	0.443127	9.4185e-16	0.471479	9.21626e-15
LAMA3	0.424104	2.8147e-33	0.331476	2.25401e-36
LAMB2	NS	NS	1.68951	6.91955e-21
LAMB3	4.95799	8.88951e-32	6.3956	9.62901e-27
LAMC1	2.73631	1.63832e-28	NS	NS
LANCL1	NS	NS	0.451991	2.29677e-40
LAP3	NS	NS	0.449668	2.24368e-26
LAPTM4A	1.66062	3.30758e-18	1.55567	4.61168e-17
LAPTM4B	NS	NS	2.31699	2.9535e-33
LARGE	NS	NS	5.05328	1.41176e-42
LARP1B	0.613895	9.76755e-19	0.476424	2.41401e-24
LARP4	0.607752	3.28781e-19	0.607113	1.45555e-19
LARS2	NS	NS	0.640531	2.12559e-27
LASS2	NS	NS	0.647242	8.9666e-20
LASS4	0.661831	1.58791e-09	0.587835	6.30284e-13
LCMT2	0.554248	4.73338e-31	0.623363	1.71504e-25
LCN6	1.89798	1.05816e-11	7.5539	1.76357e-21
LCP1	0.116691	2.32417e-39	0.115457	1.33025e-39
LDHA	0.644014	7.68814e-19	0.359078	8.88378e-49
LDLR	0.652284	1.5923e-18	NS	NS
LDOC1L	NS	NS	0.597456	5.63244e-25
LEFTY2	NS	NS	3.25269	3.0041e-35
LEO1	2.14295	3.46008e-22	NS	NS
LEP	1.67897	7.65572e-26	2.49877	1.72774e-23
LEPRE1	1.85721	6.21794e-32	2.3036	1.4819e-30
LEPROTL1	0.397898	1.84644e-44	0.34827	4.75593e-48
LETM1	NS	NS	0.54241	3.44008e-16
LFNG	0.576006	8.14847e-24	0.592912	3.56285e-23
LGI1	NS	NS	2.16258	3.03136e-31
LGMN	1.87455	4.28933e-27	5.66939	1.82683e-48
LGR6	1.72071	1.14799e-15	3.23753	1.30689e-23
LHFPL2	NS	NS	2.02845	9.26349e-21
LILRB1	1.66228	8.52547e-26	1.90351	2.65791e-29
LILRB5	NS	NS	3.23672	6.53699e-31
LIMCH1	NS	NS	0.537088	2.67991e-25
LIME1	2.12586	2.6253e-26	3.19493	8.68772e-28
LIMS1	NS	NS	0.443804	5.54895e-41
LIN7B	NS	NS	0.552605	1.11227e-25
LINGO4	1.77499	8.82327e-26	2.39612	6.2475e-39
LIPG	17.8845	1.05178e-35	22.7451	5.43177e-25
LIPT1	1.57365	5.0741e-14	1.55263	1.52936e-18
LITAF	0.542759	2.26606e-35	0.427254	3.07027e-44
LIX1L	3.53557	2.15378e-64	5.63665	3.21302e-28
LLGL1	NS	NS	1.51497	9.49077e-18
LMAN2	NS	NS	0.632126	1.45177e-09
LMF2	NS	NS	1.84681	1.02518e-24
LMNA	2.2598	4.51332e-44	1.65479	6.25961e-24
LMNB2	0.631985	9.14225e-21	0.416283	3.12189e-34
LMO2	NS	NS	1.52988	3.36461e-21
LMOD3	1.79166	6.69468e-23	3.13942	3.56788e-20
LMTK2	1.55222	9.48117e-17	NS	NS
LOC100128288	NS	NS	2.10655	3.45277e-27
LOC100129550	NS	NS	1.78131	2.59772e-17
LOC100130276	NS	NS	1.8308	8.58734e-13
LOC100130452	0.562573	4.71334e-21	0.562261	4.36603e-21
LOC100134868	1.76956	2.51584e-31	2.5527	3.46652e-31
LOC143666	1.52639	1.39617e-11	1.94523	1.25877e-22
LOC283683	1.59323	6.25368e-16	3.62731	7.82836e-32
LOC284023	NS	NS	0.570547	8.59149e-19
LOC285299	NS	NS	2.85673	7.11063e-13
LOC344887	2.17916	6.79647e-29	2.92614	4.32429e-27
LOC388692	0.396688	1.52468e-27	0.492559	9.06433e-24
LOC389033	NS	NS	2.50091	7.45618e-16
LOC389641	0.459042	8.32808e-43	0.356385	5.27223e-49
LOC389765	1.60907	2.35168e-23	2.24989	9.07117e-21
LOC399900	1.61762	9.99941e-25	2.12765	1.23078e-37
LOC400464	NS	NS	2.99879	1.80529e-13
LOC401010	0.649048	1.83945e-09	0.546409	5.97091e-13
LOC440040	0.640605	0.000113571	14.1182	4.42419e-29
LOC440895	1.70392	3.0411e-10	1.64291	6.46385e-12
LOC441087	NS	NS	2.14663	2.69281e-18
LOC613037	1.7431	6.52795e-19	2.78645	4.76959e-30
LOC641746	0.644999	2.50963e-12	0.486692	2.57025e-19
LOC642361	1.73008	2.49174e-24	1.87114	3.85679e-29
LOC646214	1.63112	6.04354e-19	NS	NS
LOC647859	NS	NS	0.511961	7.58613e-32
LOC728026	NS	NS	0.540602	8.25643e-21
LOC728755	2.75124	1.4548e-54	2.70787	1.64351e-56
LOC729458	3.19111	2.76243e-30	77.7618	1.69945e-19
LOC729603	NS	NS	1.53443	2.73796e-24
LOC729739	NS	NS	1.56119	1.29852e-15
LOC729887	2.38819	2.516e-48	1.87392	3.69518e-40
LOC729970	NS	NS	2.08085	4.65289e-34
LOC730098	NS	NS	0.572837	4.86674e-27
LOC730183	NS	NS	1.71853	3.73998e-22
LOC81691	1.93931	2.8472e-30	2.17528	4.3367e-44
LOC93622	0.505967	2.02427e-32	0.411442	1.1055e-36
LONRF2	1.80454	1.87884e-20	2.19376	1.42873e-31
LPAR3	0.291329	1.02298e-37	0.180264	6.72142e-41
LPAR5	NS	NS	1.74787	1.35424e-20
LPCAT1	NS	NS	0.569174	5.75761e-10
LPCAT3	NS	NS	0.474196	6.72751e-48
LPHN1	0.540859	2.22e-33	0.578101	2.16212e-27
LPHN2	1.95068	9.16074e-22	4.11821	1.15658e-33
LPIN1	1.63795	1.28224e-32	NS	NS
LPP	1.96791	3.3946e-40	1.78684	3.8275e-39
[truncated: 2,435 more rows]
