# Supplementary material for: TMPRSS2:ERG gene fusion variants induce TGF-β signaling and epithelial to mesenchymal transition in human prostate cancer cells
Source: Oncotarget. 2017 Mar 6;8(15):25115–30. doi: 10.18632/oncotarget.15931 (PMC5421914; doi:10.18632/oncotarget.15931)
Supplement: Supplementary file 3 [file oncotarget-08-25115-s003.xlsx]

## Sheet: S2_TGF-β_n=284
Table S4: Genes predicted to be regulated by TGF-β according to IPA
Gene ID	Fold change T/E III	p-value T/E III	Fold change T/E VI	p-value T/E VI	Prediction (based on expression direction)
IGFBP3	23.9878	2.35024e-33	26.0257	6.10334e-46	Activated
GDPD5	22.2267	5.05067e-49	12.4952	2.6216e-39	Affected
PTGER4	18.7128	6.74329e-49	9.57339	1.96589e-30	Affected
GJA1	12.9317	6.21637e-34	38.0927	7.67467e-46	Activated
PLAT	10.8683	3.93773e-33	10.8125	1.88453e-20	Activated
ZFP36	10.227	1.24348e-28	23.3018	1.15504e-49	Activated
BCL6	8.1232	7.41438e-52	6.84764	5.99947e-49	Activated
MGP	7.84649	5.53547e-34	2.54852	6.60269e-28	Activated
CTSK	7.17872	3.71993e-49	23.4389	2.03382e-55	Activated
SGK	6.95134	5.35963e-42	7.51768	2.61018e-30	Activated
SLC23A2	6.66332	3.57686e-23	15.6688	8.52317e-44	Affected
PECAM1	6.54746	1.29575e-44	13.7122	1.61602e-40	Affected
SEMA3A	5.25649	2.25659e-41	2.67864	1.211e-24	Inhibited
LAMB3	4.95799	8.88951e-32	6.3956	9.62901e-27	Activated
MSN	4.84692	3.15833e-35	8.72259	6.81973e-63	Activated
SPRY1	4.8129	7.02513e-19	3.38243	7.78405e-16	Affected
MMP1	4.3797	1.0149e-17	2.43744	4.59262e-26	Inhibited
SOX4	4.3359	1.1334e-61	3.99865	4.55622e-37	Activated
CEACAM1	4.3176	2.66034e-28	3.738	4.65827e-32	Inhibited
ID2	4.30924	4.64139e-21	5.25862	5.83514e-42	Inhibited
ID3	4	1.01403e-43	7.90387	5.62816e-43	Affected
COL4A6	3.83563	2.987e-37	2.32007	6.2809e-32	Activated
PLA1A	3.80707	1.21855e-41	5.63244	2.82197e-41	Affected
SOX9	3.77745	2.63128e-25	4.33665	2.98984e-26	Activated
SCG5	3.46688	4.69058e-38	5.25778	8.38376e-52	Activated
KIAA1199	3.33704	1.0173e-08	2.26565	3.31079e-13	Affected
VCX	3.31728	4.2179e-47	2.25438	8.16141e-08	Affected
CDKN1B	3.2691	1.77835e-26	4.96812	3.61809e-35	Inhibited
ACVRL1	3.25331	3.82104e-22	12.256	1.70055e-47	Activated
VIPR1	3.24755	1.75218e-31	11.3372	3.08797e-49	Activated
HIF1A	3.11641	2.44474e-38	2.08677	4.17717e-34	Activated
PLCB1	3.11319	1.3989e-21	2.60943	4.11082e-40	Affected
ALDH3A2	2.99495	5.98864e-25	0.606163	2.63217e-20	Affected
ITGB5	2.95707	6.37338e-31	4.84417	7.13626e-50	Activated
PLK2	2.94776	5.52884e-22	6.05898	7.51723e-20	Affected
GMPR	2.8968	1.81516e-31	4.94492	9.00804e-36	Affected
GBP2	2.8944	7.96845e-36	1.94195	3.6642e-22	Affected
NFIB	2.77953	2.25026e-47	3.36234	1.04719e-53	Affected
VIM	2.76562	1.51098e-19	3.48792	5.67859e-38	Activated
COL16A1	2.72622	3.75629e-24	1.73534	7.93907e-18	Activated
SPHK1	2.7118	1.38201e-24	2.3115	1.1593e-28	Activated
PARP3	2.69676	1.87229e-17	5.43527	3.40321e-25	Affected
VAT1	2.66974	6.26084e-44	2.45928	5.7989e-36	Affected
SMOC2	2.66547	6.26443e-32	4.0459	1.66392e-19	Affected
ITGA5	2.59868	1.77418e-27	4.30519	9.86413e-59	Activated
ELF4	2.59396	3.65519e-21	8.82601	2.10679e-46	Affected
SERTAD1	2.57761	5.86469e-45	4.76666	9.61782e-18	Affected
SDPR	2.56274	1.04005e-25	6.0997	1.99939e-21	Activated
COL4A1	2.56268	3.02042e-19	8.38891	1.58609e-40	Activated
BCL2L1	2.54213	2.06983e-26	3.62628	1.22917e-54	Inhibited
CDC42EP4	2.51689	3.37054e-49	4.26589	4.60904e-54	Affected
NAMPT	2.48396	7.17641e-17	1.97701	9.81948e-17	Affected
CDKN2A	2.47176	2.336e-46	2.88981	6.07925e-30	Activated
NFKBIA	2.46061	2.83238e-31	3.68266	5.41361e-45	Activated
FOXC1	2.44995	1.79473e-46	2.69949	1.2111e-30	Activated
CASP3	2.44713	3.72382e-34	2.58795	1.95307e-23	Activated
GADD45A	2.44055	2.56885e-26	2.30394	1.9039e-41	Activated
FTL	2.38161	5.22468e-51	2.47697	6.38094e-43	Inhibited
FSCN1	2.37502	3.73699e-42	4.42129	4.36345e-64	Activated
SLC2A1	2.37468	9.7866e-32	1.96166	1.18032e-32	Activated
HMOX1	2.35034	2.48974e-25	3.29577	5.55692e-34	Activated
RBM9	2.34402	4.21791e-32	2.54131	1.05273e-27	Activated
HAS3	2.29459	3.15045e-26	7.57664	4.56689e-36	Affected
GNS	2.28716	4.86134e-36	2.56167	2.86294e-63	Affected
PSME4	2.27732	2.16072e-58	2.09357	7.6736e-40	Affected
CNN2	2.25462	2.13323e-49	3.87848	6.70007e-57	Activated
RASA1	2.21641	3.89571e-37	2.14102	1.25447e-36	Affected
CASP4	2.20622	1.9024e-39	1.63006	5.72898e-15	Inhibited
MYH9	2.20254	1.40947e-36	1.82873	2.35996e-26	Activated
MAPK6	2.19554	8.61855e-44	1.76278	3.45629e-35	Activated
SPARCL1	2.13848	5.87815e-33	2.02842	4.7565e-25	Affected
PXN	2.12422	3.43597e-27	2.10125	1.82475e-37	Activated
HES1	2.11897	1.88402e-31	3.36911	1.73215e-42	Activated
JUP	2.1141	1.27173e-53	1.64119	2.24501e-35	Inhibited
ECM1	2.06882	6.01383e-13	1.54014	9.41359e-09	Affected
HEY1	2.05235	1.98936e-14	10.2332	7.69399e-38	Activated
SERPINA3	2.03391	5.43363e-11	31.46	1.25464e-45	Activated
S100A11	2.03126	2.79616e-41	3.38306	1.64509e-70	Activated
PRL	2.01706	3.06174e-26	8.46051	2.33261e-45	Inhibited
NOS3	2.0168	3.73675e-20	2.0123	5.44715e-34	Activated
IFRD1	2.00022	4.06871e-22	4.48333	1.51877e-49	Affected
RAD51C	1.99539	2.98379e-61	3.13969	4.92862e-50	Affected
DNAJB6	1.99302	5.26005e-37	2.58826	6.21279e-41	Activated
TMEM17	1.9906	3.53233e-30	2.90229	5.40748e-28	Inhibited
NOTCH1	1.98411	5.30483e-29	2.46098	6.93774e-18	Activated
PPARG	1.97855	1.36016e-36	2.07063	1.40772e-39	Inhibited
DUSP1	1.96273	2.20241e-16	3.91353	1.30633e-52	Activated
TXNIP	1.9588	4.54357e-35	2.23198	2.15186e-31	Activated
IGFBP6	1.92794	3.39697e-14	7.7145	1.55028e-18	Inhibited
RERE	1.9273	5.64842e-42	1.89381	1.41234e-29	Affected
PIK3CD	1.92167	3.89293e-27	1.83749	2.24395e-30	Activated
FAM107A	1.91583	3.79795e-29	5.67079	1.05745e-48	Affected
MYO10	1.9028	4.67224e-17	3.97966	1.9048e-30	Activated
APP	1.8969	2.29496e-28	5.31419	2.5868e-49	Activated
NP	1.88093	1.2493e-28	9.66489	9.03548e-28	Affected
TTLL3	1.8624	7.88759e-34	2.55243	2.20487e-33	Affected
ITGA2	1.85658	1.82995e-29	1.80439	1.61145e-32	Activated
SSTR2	1.85637	1.28869e-30	2.68164	1.95586e-19	Activated
BHLHB2	1.85009	1.69124e-49	5.92705	8.30989e-83	Activated
HEXB	1.79226	6.14801e-34	2.67749	2.6025e-44	Inhibited
ITPR1	1.7876	1.13288e-24	2.76652	7.84303e-37	Inhibited
IL10	1.78748	7.95415e-27	2.50316	3.73852e-27	Activated
VASP	1.78698	7.7103e-14	1.52111	5.29536e-09	Activated
ID1	1.78689	1.00096e-09	5.36881	2.79813e-39	Activated
CTNND1	1.78456	7.15282e-23	1.65535	5.22719e-20	Affected
IRF1	1.75866	1.5879e-23	2.01423	4.37825e-34	Inhibited
ALPP	1.75443	6.77961e-25	2.1059	1.83056e-23	Activated
CD68	1.7246	1.10132e-24	2.144	1.08525e-25	Affected
MMP10	1.72423	1.49466e-22	1.96029	2.99353e-17	Activated
ABL1	1.72202	7.34321e-29	2.04652	2.51574e-41	Activated
TUBB2A	1.6957	7.64121e-14	1.52105	1.25536e-07	Activated
EGLN1	1.68886	5.36028e-32	2.09253	1.40613e-31	Inhibited
NFATC1	1.68448	4.87564e-16	7.58965	3.10248e-39	Affected
TNFRSF14	1.68391	3.36198e-17	1.8173	8.9475e-23	Affected
MAPKAPK2	1.67943	2.85774e-19	1.55819	2.98508e-16	Affected
LEP	1.67897	7.65572e-26	2.49877	1.72774e-23	Affected
IER2	1.66855	3.76516e-14	2.04954	1.34135e-16	Activated
GNAI2	1.6617	2.28942e-25	2.14811	1.1951e-28	Inhibited
MGEA5	1.65515	2.95812e-20	3.29744	4.90192e-43	Affected
MAPK1	1.65515	8.90633e-29	1.72474	2.03935e-19	Activated
BMP1	1.63764	1.73694e-18	4.04474	4.09254e-30	Activated
DDB2	1.63613	7.48642e-19	1.74079	4.50023e-28	Affected
FCAR	1.63348	3.77747e-26	2.43193	3.70987e-23	Inhibited
RORC	1.62433	8.80702e-21	2.27613	3.40761e-30	Activated
FERMT2	1.62249	1.26637e-18	2.02334	5.47859e-26	Activated
TSC22D3	1.61528	3.52478e-18	1.52433	3.16237e-28	Affected
SAR1B	1.59991	3.5681e-47	1.55341	3.28056e-36	Inhibited
CDKN2B	1.58599	9.24862e-19	1.9717	1.20868e-23	Activated
HCST	1.57703	1.42341e-21	1.78326	1.24987e-21	Inhibited
CDKN2C	1.57633	1.3493e-26	1.8968	3.48492e-33	Affected
SGSH	1.56972	9.55823e-16	3.45699	3.27557e-47	Inhibited
MAPK8IP3	1.56922	2.16773e-26	1.51494	4.59376e-22	Activated
THBS1	1.55896	2.85154e-15	2.2489	2.96728e-31	Activated
PHF15	1.55705	1.86849e-20	1.91703	5.2773e-24	Affected
DFNA5	1.55431	1.57694e-18	2.61868	4.74404e-27	Affected
TACC2	1.54878	2.55711e-20	2.06914	8.58555e-47	Affected
CCND1	1.53915	3.95582e-25	2.25894	2.46115e-46	Activated
PPP1R13B	1.53914	5.49655e-28	2.28657	1.78329e-26	Affected
SLC20A1	1.5183	8.519e-17	1.64205	4.88594e-18	Activated
F2R	1.51178	1.1639e-14	1.99782	4.72123e-10	Activated
EGR1	1.50335	1.37153e-20	3.08758	7.83221e-23	Activated
AHR	1.50308	1.30004e-13	1.92153	1.31061e-15	Activated
IMPDH1	0.663563	8.15273e-15	0.485261	1.79697e-23	Activated
KRT18	0.660343	4.59075e-13	0.652896	5.06575e-18	Inhibited
ABCF1	0.658988	9.87535e-19	0.624988	5.16487e-21	Inhibited
PGRMC2	0.647474	1.97665e-21	0.602805	5.96363e-25	Affected
MCM2	0.645387	2.30753e-17	0.464134	3.94053e-28	Activated
HADH2	0.645053	3.46337e-23	0.405125	3.84054e-39	Inhibited
SCARB1	0.644703	3.20619e-17	0.535983	6.53239e-25	Affected
LDHA	0.644014	7.68814e-19	0.359078	8.88378e-49	Inhibited
BDH1	0.64287	4.16233e-20	0.54841	2.44692e-27	Activated
CNIH	0.636368	6.28267e-25	0.600446	1.63697e-19	Affected
ABCE1	0.635551	7.8945e-21	0.52943	2.87071e-34	Affected
SEMA4A	0.634554	1.92374e-21	0.536595	7.76754e-29	Inhibited
MPP6	0.633265	2.7127e-28	0.564276	6.68164e-35	Inhibited
PGRMC1	0.631975	2.12385e-24	0.394634	3.51135e-43	Inhibited
SLC22A18	0.626133	8.12722e-20	0.530019	6.23468e-27	Activated
NET1	0.625153	1.17936e-33	0.662176	1.66908e-27	Inhibited
SLC25A14	0.623215	3.00965e-19	0.451115	8.06572e-29	Affected
SELENBP1	0.621778	4.48615e-23	0.570323	4.16277e-26	Activated
BUB1B	0.619155	6.98188e-18	0.543212	4.52155e-26	Affected
BECN1	0.617552	3.39309e-22	0.403035	1.8548e-35	Inhibited
SFRS3	0.614307	8.47729e-23	0.5041	2.4338e-30	Inhibited
CEBPB	0.611803	8.58404e-25	0.548132	2.07953e-29	Inhibited
MYC	0.611758	6.27929e-24	0.237583	3.63736e-35	Activated
SC4MOL	0.609609	1.61239e-22	0.55384	5.80747e-24	Affected
DSC2	0.604293	7.82994e-21	0.51224	4.71511e-21	Inhibited
CCNE1	0.664205	2.49629e-23	0.563206	1.04505e-17	Activated
CYB561	0.648957	6.94385e-25	1.64906	2.06542e-29	Affected
KLF9	0.59973	1.4872e-32	2.03256	1.77019e-35	Affected
RAC1	0.598875	2.49973e-21	0.638717	2.44568e-30	Inhibited
DKC1	0.590885	3.38378e-30	0.397083	2.40847e-43	Affected
LTBP3	0.589336	7.58342e-31	0.598657	4.41567e-30	Inhibited
IARS	0.589265	1.13636e-27	0.471585	1.67337e-35	Inhibited
GLRX2	0.585421	1.3172e-18	0.622602	1.75514e-10	Affected
ROBO3	0.585005	1.16798e-19	0.617351	1.13717e-17	Activated
DNMT1	0.583847	1.71783e-35	0.447356	5.52133e-46	Activated
KCNG1	0.582558	3.18131e-18	0.532863	4.82641e-21	Affected
PGK1	0.582392	2.30825e-45	0.574652	2.44512e-44	Activated
PRPS1	0.581595	9.99122e-27	0.502224	5.86292e-32	Inhibited
NOP58	0.581533	5.62391e-31	0.496789	4.09202e-36	Inhibited
SRM	0.581018	1.35778e-36	0.393068	3.69186e-57	Inhibited
SPC25	0.571806	3.76401e-25	0.541723	6.27256e-27	Affected
KRT19	0.56993	1.95717e-17	0.608477	5.57297e-15	Activated
VEGFA	0.569534	2.86632e-24	0.500316	2.26699e-29	Inhibited
ADK	0.567148	7.39605e-24	0.549616	1.25875e-21	Inhibited
SRI	0.583653	1.01957e-17	0.533375	1.74073e-29	Inhibited
PI4K2B	0.563091	2.18733e-24	0.496827	5.80458e-21	Inhibited
JAG2	0.633233	7.12657e-23	0.523264	2.44333e-31	Affected
BARD1	0.55903	1.05421e-34	0.351756	3.94142e-47	Affected
MAP2K1	0.558253	1.84503e-26	0.535795	5.0677e-28	Inhibited
MTHFD2	0.568483	4.14758e-28	0.2831	1.86033e-42	Affected
CLEC2D	0.555467	6.73805e-29	0.537605	2.08994e-40	Inhibited
ACLY	0.580629	4.07445e-33	0.654301	4.13861e-09	Inhibited
IGFBP2	0.550447	1.35016e-11	0.625082	1.88296e-09	Activated
CEBPA	0.549388	1.03881e-26	0.573499	4.05475e-25	Inhibited
AIF1L	0.573591	1.23705e-30	0.544814	2.47149e-34	Affected
NAB2	0.543318	9.11936e-16	0.467259	1.93117e-18	Affected
LITAF	0.542759	2.26606e-35	0.427254	3.07027e-44	Affected
MYB	0.542458	1.92313e-24	0.562722	5.20539e-23	Activated
MSH6	0.540997	1.28945e-31	0.585522	3.98302e-27	Activated
CDC25C	0.659949	6.27743e-16	0.64752	1.73879e-17	Inhibited
CTSH	0.549759	1.60207e-27	0.458041	1.1234e-33	Inhibited
SHMT1	0.535891	2.68891e-42	0.491638	7.39743e-45	Affected
NUPR1	0.53568	2.36749e-24	0.622689	1.37413e-17	Inhibited
ITPK1	0.535134	6.15031e-35	0.45174	2.87594e-40	Activated
SLC39A14	0.505648	3.13728e-27	0.466879	9.0267e-29	Affected
PSPH	0.555488	5.31336e-27	0.544277	2.10643e-25	Activated
DDX21	0.504539	1.66979e-30	0.47595	9.15122e-32	Affected
PHLDA2	0.500157	7.90511e-26	0.431176	3.65127e-29	Affected
HNRNPC	0.497637	1.0732e-26	0.51584	1.71536e-25	Inhibited
HNRPDL	0.497348	2.18524e-31	0.499195	6.164e-33	Affected
HMGN2	0.49614	3.46543e-39	0.542633	5.17123e-35	Activated
POLE2	0.490425	1.88754e-28	0.442985	7.91657e-31	Affected
CARS	0.620376	2.4933e-26	0.612126	2.39635e-27	Affected
RAB31	0.486465	8.41773e-36	0.566504	2.73813e-28	Inhibited
IL17RB	0.477756	1.73059e-35	0.475819	3.45813e-35	Inhibited
RFC4	0.477809	7.08701e-30	0.484832	2.92643e-46	Affected
CDT1	0.475783	3.92576e-30	0.63192	2.34154e-20	Affected
PRDX4	0.475447	7.32521e-31	0.205644	7.91656e-42	Activated
MPHOSPH9	0.470135	1.66295e-28	0.467507	7.59922e-29	Affected
CENPE	0.575403	9.58784e-25	0.564828	2.18196e-25	Affected
CDC25A	0.460997	2.33004e-42	0.392273	4.06797e-47	Activated
HSPB1	0.460236	5.74827e-50	0.36894	6.47867e-57	Inhibited
AGR2	0.459829	3.11997e-11	0.270488	2.87533e-16	Activated
NCAPD2	0.457135	1.89166e-21	0.358617	6.84838e-25	Affected
VWF	0.455565	7.29307e-25	0.329973	4.47707e-29	Inhibited
CCNA2	0.450541	9.37012e-34	0.358979	1.56022e-38	Activated
MSMB	0.547693	7.1257e-19	0.663147	2.37945e-14	Affected
RACGAP1	0.447829	6.68526e-47	0.477653	1.51212e-44	Activated
EEF1A1	0.441026	9.01484e-27	0.420365	1.89574e-27	Affected
GCNT1	0.44095	1.23761e-34	0.563448	7.46741e-27	Inhibited
ACSM3	0.635326	6.62941e-18	0.531628	3.73723e-24	Affected
MAN2B2	0.434182	3.54347e-41	0.365457	1.8634e-44	Affected
UBE2J1	0.432259	1.52014e-36	0.378725	5.13753e-40	Affected
CKS1B	0.442858	4.03723e-39	0.487055	3.21578e-37	Activated
HLTF	0.415251	2.02231e-34	0.626049	3.16409e-20	Affected
MAOA	0.412677	1.43478e-48	0.103268	4.75268e-59	Affected
ELF3	0.411978	2.07057e-37	0.306879	1.61959e-40	Inhibited
BUB1	0.411891	6.65207e-30	0.364237	2.51866e-31	Affected
CENPA	0.604983	5.64809e-25	0.639202	1.92849e-22	Affected
BAMBI	0.397996	2.90894e-38	0.332855	1.19303e-41	Affected
ZWINT	0.531784	7.24453e-21	0.452545	7.11209e-24	Affected
PRIM1	0.427719	8.01798e-37	0.402065	5.19703e-37	Affected
CENPF	0.392437	4.37374e-36	0.307515	2.25222e-39	Affected
NDC80	0.388351	1.37164e-43	0.342015	8.09084e-44	Affected
PHGDH	0.388283	1.25753e-43	0.264525	2.25209e-48	Activated
RDH11	0.388522	1.15371e-39	0.289209	1.49793e-42	Activated
DDIT4	0.387315	2.35492e-39	0.339792	7.22173e-42	Affected
XBP1	0.388916	9.9246e-45	0.304028	8.62029e-46	Inhibited
RLN1	0.382311	6.06227e-35	0.349363	2.70012e-36	Activated
RFC5	0.372445	1.95348e-47	0.3423	3.82787e-49	Affected
CYC1	0.371331	2.56889e-37	0.273108	1.88014e-40	Inhibited
TOP2A	0.370675	1.40349e-37	0.282976	5.33466e-37	Affected
STC2	0.364188	1.63905e-32	0.567613	9.63742e-24	Affected
ASPM	0.361529	5.84208e-43	0.341136	6.1558e-43	Affected
SDC1	0.359226	1.26658e-25	0.421345	3.84362e-24	Inhibited
CCNB1	0.355639	1.36529e-34	0.30928	2.40727e-35	Inhibited
ASNS	0.403582	1.46645e-23	0.365968	2.50942e-25	Inhibited
AHNAK	0.334826	1.11243e-42	0.463036	4.65521e-37	Inhibited
RAD51AP1	0.331088	1.73104e-30	0.301678	3.02297e-31	Affected
CALML4	0.327878	1.0451e-42	0.31094	5.57792e-43	Activated
SCD	0.324116	3.29338e-42	0.247813	4.85503e-48	Inhibited
SLC7A1	0.322894	2.98739e-45	0.313493	1.26788e-46	Inhibited
BIRC5	0.317587	6.13896e-36	0.222797	1.28159e-36	Affected
HSPA5	0.316514	4.87395e-27	0.37103	3.38085e-26	Inhibited
NCAPG	0.307047	7.19961e-31	0.256576	4.88388e-32	Affected
MBOAT2	0.519047	7.15923e-20	0.602713	1.05517e-15	Inhibited
FLNB	0.298637	1.66081e-52	0.253052	1.42529e-54	Inhibited
TFRC	0.29794	9.72784e-33	0.210906	1.73496e-37	Affected
GAL	0.296002	4.47675e-45	0.260182	3.79721e-45	Inhibited
PRC1	0.28634	1.25758e-60	0.268388	1.20564e-57	Affected
KRT10	0.281649	7.85983e-38	0.18938	2.54307e-37	Inhibited
CCNB2	0.275353	7.15627e-54	0.165984	1.70543e-53	Affected
CDKN3	0.272164	1.39141e-45	0.203456	4.10024e-47	Affected
AMD1	0.348612	8.85908e-33	0.181109	3.21992e-35	Affected
NEK2	0.246815	1.59492e-63	0.195983	3.75855e-61	Affected
PMEPA1	0.365833	1.05394e-32	0.508096	1.94896e-26	Inhibited
ACPP	0.232748	1.16815e-27	0.236787	9.59765e-28	Inhibited
CDC20	0.196222	1.65854e-40	0.328591	3.93107e-38	Affected
TUBA3D	0.315194	3.81823e-25	0.482819	1.92761e-19	Affected
RHOU	0.161178	7.24009e-18	0.337094	5.8221e-14	Inhibited
CDC2	0.247877	3.3349e-30	0.207579	2.02087e-31	Inhibited
CAMK2N1	0.0600093	1.43997e-33	0.0643739	1.56512e-33	Inhibited
